# Supplementary material for: Ultra-high static magnetic field induces a change in the spectrum but not frequency of DNA spontaneous mutations in Arabidopsis thaliana
Source: Front Plant Sci. 2023 Dec 6;14:1305069. doi: 10.3389/fpls.2023.1305069 (PMC10731980; doi:10.3389/fpls.2023.1305069)
Supplement: Supplementary Table 1 — List of variants. [file Table_1.xlsx]

## Sheet: Unique_variants
#CHROM	POS	REF	ALT	minor_gene	minor_sample
Chr1	222432	T	TG	TG	M30.5-17	TG
Chr1	435359	A	T	T	M-24.5-26	H
Chr1	696952	A	T	T	M-30.5-38	H
Chr1	847571	GCCCAAATCCA	G	G	M30.5-11	G
Chr1	893431	G	C	C	M33-7	H
Chr1	1607007	T	A	A	M-24.5-7	H
Chr1	1641772	A	C	C	CK-27	H
Chr1	1651407	A	C	C	M33-21	H
Chr1	1706240	G	T	G	M24.5-4	H
Chr1	1716624	G	T	T	M33-11	H
Chr1	1912859	A	G	G	M33-12	H
Chr1	1938907	T	C	C	CK-17	H
Chr1	2208256	T	C	C	M24.5-17	H
Chr1	2270945	A	G	G	M24.5-25	H
Chr1	2491266	A	C	C	M24.5-37	H
Chr1	2650167	T	G	G	M33-6	H
Chr1	2697648	A	T	T	M-24.5-30	H
Chr1	2881403	TGTTGTA	T	T	M24.5-29	T
Chr1	2984507	G	T	T	M24.5-30	T
Chr1	2984546	A	C	C	M24.5-30	C
Chr1	2984576	T	A	A	M24.5-30	A
Chr1	3001593	A	C	C	M33-7	C
Chr1	3216459	C	T	T	M24.5-25	H
Chr1	3471709	A	T	T	CK-10	H
Chr1	3550764	G	A	A	M-30.5-38	H
Chr1	3616306	T	C	C	M-24.5-16	H
Chr1	3750796	A	G	G	CK-9	H
Chr1	3920099	TG	T	T	M24.5-26	T
Chr1	3969422	C	T	T	M-24.5-12	T
Chr1	4038838	A	G	G	M24.5-25	H
Chr1	4072010	G	C	C	M-24.5-10	H
Chr1	4439606	C	T	T	M30.5-21	H
Chr1	4582832	A	T	T	M-24.5-12	H
Chr1	4708653	TC	T	T	M30.5-6	T
Chr1	4870090	A	G	G	M-24.5-32	H
Chr1	5205939	AG	A	AG	CK-9	H
Chr1	5397166	A	T	T	M33-35	H
Chr1	5467190	C	G	G	M33-28	H
Chr1	5503518	G	T	T	M-24.5-36	H
Chr1	5710736	T	G	G	M33-22	H
Chr1	5721982	A	T	T	M30.5-5	T
Chr1	5910966	A	G	G	M-30.5-10	G
Chr1	5973413	T	G	G	M24.5-36	H
Chr1	6055171	C	T	T	M33-17	H
Chr1	6216224	A	C	C	CK-39	H
Chr1	6391518	A	T	T	M30.5-11	H
Chr1	6401074	T	G	G	M30.5-38	H
Chr1	6674959	G	T	T	M33-28	H
Chr1	6952985	T	TG	TG	M-24.5-5	H
Chr1	7099135	T	A	A	M33-40	H
Chr1	7195111	A	C	C	M-24.5-36	H
Chr1	7489187	C	T	T	M-24.5-25	H
Chr1	7551344	C	G	G	M-24.5-3	G
Chr1	7848448	C	T	T	M-30.5-21	T
Chr1	8258784	A	G	G	M33-38	H
Chr1	8288250	G	A	A	CK-12	H
Chr1	8495321	G	A	A	M-30.5-21	A
Chr1	8516767	G	A	A	M-24.5-18	H
Chr1	8559236	A	G	G	M24.5-19	G
Chr1	8701288	T	G	G	M30.5-38	H
Chr1	8730116	G	A	A	M-24.5-38	H
Chr1	9526420	C	T	T	M24.5-20	H
Chr1	9834533	G	GA	G	M33-1	H
Chr1	9900858	C	T	T	M30.5-21	H
Chr1	9960136	TG	T	T	M-30.5-7	H
Chr1	10063213	A	G	G	M-24.5-12	H
Chr1	10116152	A	G	G	M-30.5-38	H
Chr1	10284839	A	G	G	M33-32	H
Chr1	10417305	C	CA	C	M24.5-27	H
Chr1	10505689	T	G	G	M30.5-18	H
Chr1	10528097	A	G	G	M-24.5-12	H
Chr1	10528368	T	G	G	M33-27	G
Chr1	10579501	C	T	T	M-24.5-5	H
Chr1	10652801	G	A	A	M33-33	H
Chr1	10701290	C	T	T	M-24.5-16	H
Chr1	10701498	G	A	A	M-24.5-17	H
Chr1	10749523	G	A	A	M-30.5-24	H
Chr1	10788248	T	G	G	M-24.5-39	H
Chr1	10788250	T	G	G	M-24.5-39	H
Chr1	10995797	G	A	A	M-24.5-2	H
Chr1	11154323	A	T	T	M30.5-15	T
Chr1	11230653	C	T	T	M-30.5-5	T
Chr1	11273000	G	C	C	M33-31	H
Chr1	11287654	C	T	T	M-30.5-33	T
Chr1	11327091	T	C	C	CK-30	C
Chr1	11522358	G	A	A	M33-12	H
Chr1	11529274	A	T	T	M33-28	T
Chr1	11618193	A	T	T	M30.5-10	T
Chr1	11643374	C	A	A	M30.5-41	H
Chr1	11880529	CCAGTT	C	C	M33-16	H
Chr1	11973753	T	G	G	M-30.5-19	H
Chr1	12100446	C	T	T	M-24.5-7	H
Chr1	12471610	C	T	T	M24.5-22	H
Chr1	12721819	CCATTCATAAATATCACCATTTATGAGA	C	C	M30.5-38	H
Chr1	12967909	G	A	A	CK-15	H
Chr1	13109796	C	G	G	CK-10	H
Chr1	13154109	G	A	A	M24.5-9	H
Chr1	13165260	G	A	A	M-30.5-14	H
Chr1	13394471	G	A	A	M33-13	A
Chr1	13523817	G	A	A	M33-20	H
Chr1	13562521	G	A	A	M30.5-4	H
Chr1	13648493	G	A	A	M-30.5-24	H
Chr1	13729260	T	A	A	M30.5-37	H
Chr1	13807452	C	T	T	M30.5-18	T
Chr1	13924007	A	G	G	M30.5-21	H
Chr1	13998633	C	T	T	M33-19	H
Chr1	14119730	G	A	A	M24.5-39	A
Chr1	14196460	C	T	T	M30.5-3	H
Chr1	14234870	G	A	A	M-30.5-2	H
Chr1	14237209	A	T	T	M-24.5-38	H
Chr1	14443056	G	A	A	M24.5-40	A
Chr1	14481480	C	A	A	M-30.5-27	H
Chr1	14485022	C	T	T	M-30.5-40	T
Chr1	14508991	C	G	C	CK-5	H
Chr1	14509418	A	T	A	CK-3	H
Chr1	14509561	G	A	G	CK-5	H
Chr1	14596051	A	T	A	M-24.5-11	H
Chr1	14604981	TG	T	TG	M33-17	H
Chr1	14604988	TG	T	TG	M33-20	H
Chr1	14685718	T	A	T	CK-4	H
Chr1	14713239	T	G	G	M-30.5-15	H
Chr1	14929468	C	A	A	M-30.5-35	H
Chr1	15206694	A	T	A	M-30.5-29	H
Chr1	15206954	G	A	A	M33-20	H
Chr1	15422911	A	G	G	M30.5-23	H
Chr1	15435608	C	T	C	M-30.5-22	H
Chr1	15738320	G	T	G	M24.5-28	H
Chr1	15744414	G	A	A	M-24.5-22	A
Chr1	15999507	C	A	A	M-24.5-14	A
Chr1	16218132	G	C	C	CK-5	C
Chr1	16313616	G	A	A	M-24.5-29	H
Chr1	16436738	AT	A	A	CK-4	H
Chr1	16518586	C	T	T	M-30.5-18	H
Chr1	16580025	GA	G	G	CK-14	H
Chr1	16590813	G	T	T	M24.5-5	H
Chr1	16601794	G	A	G	M33-25	H
Chr1	16672082	C	T	T	M-24.5-28	T
Chr1	16766984	T	A	A	M24.5-18	H
Chr1	16767006	A	C	C	M24.5-18	H
Chr1	16767008	A	G	G	M24.5-18	H
Chr1	16767010	T	C	C	M24.5-18	H
Chr1	16863274	G	A	A	M-24.5-3	H
Chr1	17193905	A	G	G	CK-7	H
Chr1	17553169	C	G	G	M33-26	H
Chr1	17597204	C	A	A	M-30.5-9	H
Chr1	17604612	G	T	T	M24.5-17	H
Chr1	17690742	AC	A	A	M30.5-13	A
Chr1	17695883	C	CA	C	CK-40	H
Chr1	17795975	A	T	T	M-24.5-3	H
Chr1	17919419	T	A	A	CK-24	H
Chr1	18072997	C	T	T	M-30.5-10	H
Chr1	18139628	A	C	C	M24.5-23	H
Chr1	18167639	C	T	T	M-30.5-28	H
Chr1	18249107	AAAAAAAAC	A	A	M-30.5-13	H
Chr1	18272820	G	C	C	CK-23	H
Chr1	18426948	C	CT	C	M33-30	H
Chr1	18548306	G	A	A	M30.5-41	H
Chr1	19047795	C	A	A	M24.5-36	H
Chr1	19121448	C	T	T	M30.5-8	H
Chr1	19274063	C	T	T	M-24.5-5	H
Chr1	19422903	A	G	G	M33-34	H
Chr1	19452851	A	ACTTCTTCTT	A	M-24.5-20	H
Chr1	19636806	A	T	T	M33-34	H
Chr1	19648352	T	C	C	M33-9	C
Chr1	19721270	T	A	A	M30.5-18	H
Chr1	19882834	C	CT	C	M-30.5-16	H
Chr1	20205733	C	G	G	M30.5-26	H
Chr1	20278611	C	T	T	M24.5-19	H
Chr1	20317737	A	C	C	M33-28	C
Chr1	20367803	T	A	A	M30.5-7	H
Chr1	20734483	C	A	A	M33-11	H
Chr1	20799755	C	T	T	CK-1	H
Chr1	20904316	C	T	T	M-24.5-2	H
Chr1	20972211	C	A	A	CK-2	H
Chr1	21042312	G	A	A	M-24.5-10	A
Chr1	21242083	A	C	C	M-30.5-39	H
Chr1	21581594	G	A	A	M-24.5-22	H
Chr1	21603295	G	A	A	M33-35	H
Chr1	21766460	T	A	A	M-24.5-24	A
Chr1	22021753	CGCAG	C	C	M30.5-1	H
Chr1	22104755	G	C	C	CK-39	H
Chr1	22165772	C	T	T	M33-34	H
Chr1	22175517	T	A	A	M-24.5-23	H
Chr1	22255483	T	C	C	M-30.5-18	H
Chr1	22399134	T	A	A	CK-37	H
Chr1	22460981	A	C	C	M-24.5-12	H
Chr1	22513933	T	TA	T	M-30.5-14	H
Chr1	22658114	A	C	C	M33-28	H
Chr1	22758603	G	A	A	M-30.5-39	H
Chr1	22896085	A	T	T	M33-25	H
Chr1	23083249	G	T	T	M24.5-38	H
Chr1	23083250	G	A	A	M24.5-38	H
Chr1	23363649	C	T	T	CK-22	H
Chr1	23376962	C	T	T	CK-40	H
Chr1	23422323	C	T	T	CK-5	T
Chr1	23437230	T	G	G	M33-24	G
Chr1	23612684	A	G	G	M-30.5-25	H
Chr1	23723656	C	T	T	M-24.5-33	H
Chr1	23754905	T	G	G	M33-18	H
Chr1	23771749	A	C	C	M30.5-30	H
Chr1	23836580	A	AC	AC	M24.5-20	H
Chr1	23931642	C	A	A	M30.5-14	H
Chr1	24121390	T	G	G	M24.5-9	H
Chr1	24232004	C	T	T	M24.5-36	T
Chr1	24665497	G	C	C	M24.5-14	H
Chr1	25048833	A	C	C	M24.5-24	H
Chr1	25048835	T	C	C	M24.5-24	H
Chr1	25048980	T	C	C	M-30.5-1	H
Chr1	25096861	C	T	T	M33-18	H
Chr1	25737978	T	G	G	M24.5-21	H
Chr1	25949196	T	G	G	M30.5-23	G
Chr1	26114771	A	G	G	M-30.5-13	H
Chr1	26533385	T	G	G	M-24.5-10	H
Chr1	26694578	T	A	A	M24.5-16	H
Chr1	26711146	A	C	C	M24.5-37	H
Chr1	27261695	T	G	G	M-24.5-4	H
Chr1	27684717	A	T	T	CK-2	H
Chr1	27953635	C	T	T	CK-35	H
Chr1	27973323	A	T	T	M33-34	H
Chr1	28160906	G	A	A	M-30.5-2	H
Chr1	28397507	G	A	A	M33-9	A
Chr1	28398824	G	A	A	M-30.5-22	H
Chr1	28652296	C	T	T	M-30.5-14	H
Chr1	29081919	T	G	G	M30.5-11	H
Chr1	29464807	T	G	G	M-24.5-9	H
Chr1	29897663	AT	A	A	M24.5-28	A
Chr1	30016311	A	G	G	M33-34	H
Chr1	30129525	G	A	A	CK-22	H
Chr1	30378798	T	A	A	M-30.5-20	H
Chr2	9782	G	A	A	M-24.5-6	H
Chr2	10377	C	G	G	M33-15	H
Chr2	30553	C	T	T	M30.5-23	H
Chr2	599005	T	TA	TA	M30.5-39	H
Chr2	605556	A	G	G	M-24.5-32	G
Chr2	616042	AT	A	A	M24.5-24	H
Chr2	686882	C	T	T	M24.5-18	H
Chr2	780718	G	A	A	M-30.5-15	H
Chr2	1307538	T	G	G	M-24.5-38	H
Chr2	1318203	T	A	A	M-24.5-40	H
Chr2	1355241	T	G	G	M-24.5-9	H
Chr2	1501343	C	CT	CT	M-30.5-41	H
Chr2	1513323	G	A	A	CK-25	A
Chr2	1555983	T	A	A	M33-5	H
Chr2	1780824	T	A	A	M-24.5-4	H
Chr2	2055437	C	T	T	M-24.5-8	H
Chr2	2319155	C	T	T	M-24.5-8	H
Chr2	2366390	G	A	A	M30.5-28	A
Chr2	2374550	G	A	A	M-30.5-10	H
Chr2	2523456	C	T	T	M24.5-10	H
Chr2	2673209	A	G	A	M24.5-38	H
Chr2	2719305	C	T	T	M24.5-23	T
Chr2	2737596	G	T	T	M33-36	H
Chr2	2766066	G	A	A	M-24.5-29	H
Chr2	2774845	T	A	A	M-30.5-21	A
Chr2	2826475	C	T	T	M-30.5-14	H
Chr2	2833787	T	G	G	M30.5-1	H
Chr2	2836373	T	C	C	M-24.5-7	H
Chr2	2881466	G	T	T	CK-22	H
Chr2	2936544	G	A	A	CK-19	H
Chr2	2993811	ATTGTTATGAGCCG	A	A	M24.5-19	H
Chr2	3000384	TG	T	T	M33-10	H
Chr2	3099538	C	G	G	M24.5-8	G
Chr2	3099626	T	A	A	M24.5-8	A
Chr2	3216770	C	T	T	M33-21	H
Chr2	3571881	A	G	G	CK-27	H
Chr2	3595686	C	G	G	M-30.5-2	H
Chr2	3600697	A	G	A	M30.5-35	H
Chr2	3622783	A	C	C	M33-25	H
Chr2	3689000	CA	C	C	M24.5-4	H
Chr2	3854797	G	A	A	M33-40	H
Chr2	3925963	C	T	T	M-30.5-25	H
Chr2	3937249	A	T	T	M-30.5-22	H
Chr2	3957885	T	A	A	M33-37	H
Chr2	4001937	GTA	G	G	M30.5-38	H
Chr2	4063289	G	A	A	M-30.5-27	A
Chr2	4128057	C	T	T	CK-38	H
Chr2	4128323	G	A	A	M33-26	H
Chr2	4166098	C	T	T	M-30.5-31	T
Chr2	4185076	G	A	A	M24.5-29	H
Chr2	4215514	C	T	T	M30.5-11	T
Chr2	4350350	CA	C	C	M-30.5-38	H
Chr2	4457104	G	A	A	CK-14	H
Chr2	4499952	G	A	A	CK-15	H
Chr2	4530057	G	T	T	M-24.5-10	H
Chr2	4557543	C	T	T	M24.5-3	H
Chr2	4661731	C	T	T	M-24.5-3	T
Chr2	4740703	G	A	A	CK-17	A
Chr2	4750060	A	C	C	M-24.5-40	H
Chr2	4774198	T	G	G	M-24.5-5	H
Chr2	4774199	T	G	G	M-24.5-5	H
Chr2	4945254	G	T	T	M-24.5-13	H
Chr2	4953587	C	T	T	M33-5	H
Chr2	4962569	CAAATCTCCTTCACATGACAA	C	C	M-30.5-35	H
Chr2	5059669	G	A	A	M30.5-13	H
Chr2	5124225	G	A	A	M33-39	A
Chr2	5139840	T	C	C	M24.5-39	C
Chr2	5171873	C	A	A	M33-23	H
Chr2	5211831	G	A	A	M24.5-28	H
Chr2	5248376	C	T	T	M-30.5-8	T
Chr2	5249910	T	C	C	M-24.5-14	H
Chr2	5254446	C	T	T	M24.5-29	H
Chr2	5370140	C	T	T	CK-9	H
Chr2	5400399	C	T	T	CK-14	H
Chr2	5430245	C	G	G	M-24.5-5	G
Chr2	5445152	C	T	T	M-30.5-3	H
Chr2	5589085	A	G	G	M-24.5-25	H
Chr2	5751493	C	T	T	CK-14	H
Chr2	5993274	C	CA	CA	M-24.5-36	H
Chr2	6070395	C	T	T	M-24.5-4	T
Chr2	6274793	G	A	A	CK-21	H
Chr2	6430795	G	A	A	M-30.5-38	H
Chr2	6479285	C	T	T	M30.5-28	H
Chr2	6510756	G	A	A	M33-21	A
Chr2	6591536	C	G	G	CK-18	H
Chr2	6592748	C	A	C	M-24.5-33	H
Chr2	6740909	C	G	G	CK-33	H
Chr2	6863189	G	A	A	M33-21	H
Chr2	6873257	C	T	T	M-24.5-30	H
Chr2	6918077	A	G	G	CK-5	H
Chr2	6998660	GA	G	G	M33-22	H
Chr2	7156892	G	A	A	M30.5-28	H
Chr2	7157178	C	G	G	M30.5-17	H
Chr2	7230609	C	T	T	M30.5-10	H
Chr2	7249132	C	T	T	M24.5-5	H
Chr2	7417998	T	G	G	M-24.5-17	H
Chr2	8046729	C	G	G	M24.5-33	H
Chr2	8231755	T	TA	T	M-30.5-5	H
Chr2	8332143	A	C	C	M24.5-16	H
Chr2	8412749	T	A	A	M33-5	A
Chr2	8850915	T	C	C	CK-27	H
Chr2	8939461	G	A	A	M-30.5-18	A
Chr2	9033067	T	C	C	M30.5-7	H
Chr2	9265898	T	A	A	M-30.5-1	H
Chr2	9266198	C	A	A	M-30.5-1	H
Chr2	9311587	G	A	A	M-24.5-37	A
Chr2	9517024	TA	T	T	M30.5-41	H
Chr2	9609537	G	T	T	CK-19	H
Chr2	9671356	C	T	T	M33-35	H
Chr2	9817745	G	A	A	CK-21	H
Chr2	10282824	T	G	G	M-30.5-15	H
Chr2	10406483	TCA	T	T	CK-13	H
Chr2	10480206	C	T	T	M-24.5-28	H
Chr2	10608102	A	G	G	M-24.5-15	H
Chr2	10651870	A	G	G	M30.5-21	H
Chr2	11004622	G	C	C	M33-18	C
Chr2	11124650	A	G	G	CK-17	H
Chr2	11656960	A	C	C	M-24.5-14	H
Chr2	11903033	C	A	A	M24.5-23	H
Chr2	12155433	A	T	T	M-30.5-31	H
Chr2	12232913	G	A	A	M-24.5-5	H
Chr2	12356812	A	G	G	CK-5	H
Chr2	12538242	C	A	A	CK-5	H
Chr2	12686238	ATT	A	A	CK-13	H
Chr2	12725511	C	T	T	M24.5-30	H
Chr2	13294495	T	C	C	M-24.5-25	H
Chr2	13542504	A	G	G	M33-12	H
Chr2	13884725	A	C	C	M-24.5-9	H
Chr2	14213204	G	A	A	M24.5-33	H
Chr2	14277611	T	G	G	M24.5-18	H
Chr2	14309889	A	C	C	M24.5-38	H
Chr2	14403682	C	T	T	M33-6	H
Chr2	14682624	C	T	T	M24.5-2	H
Chr2	14811083	C	T	T	CK-5	H
Chr2	14907359	C	CT	CT	M-30.5-11	CT
Chr2	15110705	A	C	C	M33-16	H
Chr2	15253693	T	A	A	M-24.5-4	H
Chr2	15731602	C	T	T	M33-22	T
Chr2	15846328	T	G	G	M-30.5-34	H
Chr2	16128831	T	G	G	M24.5-38	H
Chr2	16128838	T	G	G	M24.5-38	H
Chr2	16128933	A	C	C	M24.5-38	H
Chr2	16128935	G	GCAA	GCAA	M24.5-38	H
Chr2	16128938	G	C	C	M24.5-38	H
Chr2	16147406	AC	A	A	M-24.5-39	H
Chr2	16236717	A	G	A	M-30.5-1	H
Chr2	16270495	G	A	A	M30.5-22	H
Chr2	16306568	G	A	A	M-30.5-39	A
Chr2	16492824	C	T	T	M30.5-27	H
Chr2	16571618	T	C	C	M24.5-24	H
Chr2	16571651	T	C	C	M24.5-24	H
Chr2	16571711	T	G	G	M24.5-24	H
Chr2	16571714	G	A	A	M24.5-24	H
Chr2	16571732	A	G	G	M24.5-24	H
Chr2	16571736	C	A	A	M24.5-24	H
Chr2	16571737	A	C	C	M24.5-24	H
Chr2	16571738	A	G	G	M24.5-24	H
Chr2	16571759	C	G	G	M24.5-24	H
Chr2	16571798	T	G	G	M24.5-24	H
Chr2	16571822	T	C	C	M24.5-24	H
Chr2	16571855	C	T	T	M24.5-24	H
Chr2	16571858	A	T	T	M24.5-24	H
Chr2	16571861	A	G	G	M24.5-24	H
Chr2	16571924	C	T	T	M24.5-24	H
Chr2	16571935	A	G	G	M24.5-24	H
Chr2	16571939	A	T	T	M24.5-24	H
Chr2	16571948	A	G	G	M24.5-24	H
Chr2	16571957	C	T	T	M24.5-24	H
Chr2	16571972	T	G	G	M24.5-24	H
Chr2	16571975	G	T	T	M24.5-24	H
Chr2	16737925	C	A	A	M24.5-32	H
Chr2	16784854	C	G	G	M-30.5-16	H
Chr2	16789220	C	T	T	M-30.5-1	H
Chr2	17253325	G	A	A	M24.5-14	H
Chr2	17588395	A	G	G	CK-20	H
Chr2	17671565	C	T	T	M30.5-7	H
Chr2	17696258	T	TA	T	M-24.5-27	H
Chr2	17999540	G	A	A	M24.5-39	H
Chr2	18183190	A	G	G	M24.5-33	H
Chr2	18253613	C	T	T	M33-14	T
Chr2	18447379	A	G	G	M-24.5-3	H
Chr2	19071561	GGCTGGAAGAA	G	G	CK-31	H
Chr2	19107546	C	T	T	M24.5-30	T
Chr2	19115816	A	C	C	M-24.5-18	H
Chr2	19153285	G	T	T	M33-33	H
Chr2	19450841	C	T	T	M-24.5-23	H
Chr2	19581258	A	C	C	M33-39	H
Chr3	132759	T	C	C	M30.5-1	C
Chr3	243058	C	G	G	CK-5	H
Chr3	243061	A	C	C	CK-5	H
Chr3	243062	A	T	T	CK-5	T
Chr3	243063	T	A	A	CK-5	A
Chr3	243064	T	G	G	CK-5	H
Chr3	243065	A	G	G	CK-5	G
Chr3	243070	C	G	G	CK-5	G
Chr3	243247	A	C	C	CK-5	H
Chr3	389299	G	A	A	M30.5-28	H
Chr3	490785	T	G	G	M-24.5-16	H
Chr3	597250	T	C	C	M30.5-37	H
Chr3	663731	T	A	T	M30.5-22	H
Chr3	721127	T	G	G	M-30.5-30	H
Chr3	921798	A	G	G	M30.5-15	G
Chr3	1113665	G	A	A	M-30.5-8	H
Chr3	1169992	A	G	G	CK-5	H
Chr3	1523958	C	T	T	M-24.5-33	H
Chr3	1536519	T	G	G	M-30.5-38	G
Chr3	1959221	T	C	C	M24.5-32	H
Chr3	2068161	A	T	T	M-30.5-32	H
Chr3	2284679	T	C	C	M-24.5-3	H
Chr3	2412908	G	C	C	CK-2	H
Chr3	3110475	T	G	G	M-24.5-19	H
Chr3	3110477	T	G	G	M-24.5-19	H
Chr3	3253868	T	A	A	M-24.5-40	H
Chr3	3287284	T	C	C	M-24.5-3	H
Chr3	3498050	G	A	A	M-30.5-8	H
Chr3	3733042	C	T	T	M24.5-36	H
Chr3	3920722	A	C	C	M-24.5-14	H
Chr3	4236384	T	G	G	CK-18	H
Chr3	4319301	TA	T	T	CK-8	H
Chr3	4556506	A	C	C	M-30.5-35	H
Chr3	4718725	C	G	G	M30.5-38	H
Chr3	5133605	GA	G	G	CK-12	G
Chr3	5506018	T	G	G	M24.5-38	H
Chr3	5580150	T	C	C	M24.5-38	H
Chr3	5669834	A	C	C	M24.5-38	H
Chr3	5669836	C	G	G	M24.5-38	H
Chr3	5706297	T	G	G	M24.5-38	H
Chr3	5706324	T	C	C	M24.5-38	H
Chr3	6036550	T	C	C	CK-4	H
Chr3	6039858	G	A	A	M30.5-19	H
Chr3	6200652	C	A	A	M24.5-16	H
Chr3	6555550	T	G	G	CK-5	H
Chr3	7180957	G	A	A	M-24.5-37	H
Chr3	7289200	C	T	T	CK-34	H
Chr3	7388332	T	C	C	CK-20	C
Chr3	7793345	A	G	G	M33-21	H
Chr3	8001448	A	AGT	AGT	CK-38	H
Chr3	8090412	A	C	C	M-24.5-17	H
Chr3	8122454	G	A	A	CK-13	H
Chr3	9157036	T	C	C	M24.5-30	H
Chr3	9192929	C	T	T	M-24.5-38	H
Chr3	9320499	T	A	A	CK-16	H
Chr3	9666113	A	C	C	M24.5-22	H
Chr3	9723545	T	G	G	M24.5-38	H
Chr3	9922265	G	T	T	CK-26	H
Chr3	9925158	GT	G	G	M-30.5-39	H
Chr3	9961171	G	A	A	M-24.5-8	A
Chr3	10071313	T	C	C	M-30.5-13	C
Chr3	10139507	A	G	G	M-24.5-8	G
Chr3	10233890	T	G	G	CK-5	G
Chr3	10481864	G	A	A	CK-37	H
Chr3	10593349	C	T	T	M-24.5-25	H
Chr3	10641288	C	T	T	M33-17	T
Chr3	10810092	G	T	T	M24.5-18	H
Chr3	11025761	C	T	T	M-24.5-34	H
Chr3	11200823	C	T	T	M-24.5-29	T
Chr3	11231008	G	A	A	M-30.5-1	H
Chr3	11245174	C	T	T	M30.5-1	T
Chr3	11310509	A	C	C	CK-32	C
Chr3	11310519	A	G	G	CK-32	G
Chr3	11351528	T	C	C	CK-18	C
Chr3	11446824	C	T	T	M30.5-5	H
Chr3	11447144	C	A	A	M24.5-19	H
Chr3	11505508	C	A	A	M-24.5-18	H
Chr3	11526922	A	G	G	M30.5-7	G
Chr3	11558914	G	A	A	M24.5-38	H
Chr3	11571783	C	G	G	M24.5-26	G
Chr3	11647897	AAC	A	A	M33-6	H
Chr3	11695013	T	G	G	M30.5-23	H
Chr3	11732894	G	A	A	M-24.5-10	H
Chr3	11864432	G	A	A	CK-30	H
Chr3	11868224	A	G	G	M33-26	H
Chr3	11973476	T	G	G	M33-2	H
Chr3	11985527	T	C	C	M24.5-23	H
Chr3	12003013	C	T	T	M30.5-41	H
Chr3	12045624	G	A	A	M-24.5-22	H
Chr3	12055521	C	T	T	M-24.5-38	T
Chr3	12297635	T	A	A	CK-3	H
Chr3	12307544	G	C	C	M33-17	H
Chr3	12329888	G	A	A	M-30.5-4	A
Chr3	12348456	G	A	A	M30.5-23	H
Chr3	12434325	G	A	A	M-24.5-26	H
Chr3	12628702	C	T	T	M30.5-9	H
Chr3	12634404	G	A	A	M30.5-4	A
Chr3	12659537	G	A	A	M24.5-8	H
Chr3	12678266	C	T	T	M-24.5-33	H
Chr3	12750613	G	A	A	M-24.5-38	A
Chr3	12784258	G	A	A	M24.5-12	H
Chr3	12787558	C	T	T	CK-12	H
Chr3	12813374	G	A	A	M-30.5-27	H
Chr3	12824011	GAGT	G	G	CK-37	H
Chr3	12865474	T	A	A	M24.5-18	H
Chr3	12943204	C	T	T	M-24.5-26	H
Chr3	12978821	C	T	T	M33-10	H
Chr3	12989308	G	A	A	CK-18	H
Chr3	13051233	G	A	A	CK-10	A
Chr3	13056115	C	T	T	M30.5-33	H
Chr3	13095514	C	T	T	M33-38	H
Chr3	13114354	G	A	A	M30.5-40	H
Chr3	13164266	C	T	T	M-30.5-10	H
Chr3	13242305	G	A	A	M-30.5-16	H
Chr3	13258554	C	T	T	M-30.5-18	H
Chr3	13272360	C	T	T	M33-11	T
Chr3	13327010	A	AT	A	M-30.5-33	H
Chr3	13386487	G	A	A	M30.5-23	H
Chr3	13403051	T	TAAGAAGAAG	T	M24.5-8	H
Chr3	13414550	A	C	C	M-24.5-17	H
Chr3	13450448	G	C	C	M-24.5-4	H
Chr3	13586917	C	T	T	M-24.5-35	H
Chr3	13653289	C	T	T	M30.5-33	T
Chr3	13673785	G	A	A	CK-3	H
Chr3	13747010	T	A	A	CK-28	H
Chr3	13887638	G	A	A	M30.5-30	H
Chr3	13958658	C	T	T	M24.5-27	T
Chr3	14002506	G	A	A	M-30.5-40	A
Chr3	14003915	C	T	T	M33-33	H
Chr3	14020219	G	A	A	M-30.5-9	H
Chr3	14035774	C	T	T	M30.5-27	H
Chr3	14189994	G	A	G	M-30.5-39	H
Chr3	14204165	T	G	T	M24.5-15	H
Chr3	14223888	A	T	A	M33-18	H
Chr3	14304561	C	T	T	M33-19	H
Chr3	14333341	C	T	T	CK-11	H
Chr3	14362975	C	T	T	CK-10	T
Chr3	14384181	A	G	G	M-24.5-10	H
Chr3	14463070	G	A	A	M-30.5-5	H
Chr3	14480811	C	A	A	M-30.5-38	H
Chr3	14507623	A	T	T	M24.5-17	H
Chr3	14524032	T	C	C	M24.5-26	C
Chr3	14583603	T	G	G	CK-27	H
Chr3	14597027	C	T	T	M30.5-8	H
Chr3	14706024	G	A	A	M-30.5-33	H
Chr3	14747518	C	T	T	CK-35	T
Chr3	14814064	C	T	C	M30.5-37	H
Chr3	14814086	G	A	G	M30.5-37	H
Chr3	14814184	A	G	A	M30.5-37	H
Chr3	14814538	G	A	G	M33-26	H
Chr3	14814549	C	A	C	M33-26	H
Chr3	14814634	A	G	A	M24.5-8	H
Chr3	14828570	G	C	C	M-30.5-39	H
Chr3	14865971	A	C	A	CK-37	H
Chr3	14867015	G	T	T	M-24.5-31	H
Chr3	14928509	G	T	T	CK-37	H
Chr3	15015769	T	G	G	M33-28	H
Chr3	15053674	G	A	A	M33-26	H
Chr3	15138010	ATCACTCGACCTC	A	A	M-24.5-30	H
Chr3	15309378	C	T	T	M33-28	H
Chr3	15406751	A	T	T	M30.5-8	H
Chr3	15484691	C	T	T	M-30.5-13	H
Chr3	15508433	G	A	A	CK-11	H
Chr3	15530484	G	A	A	M30.5-39	H
Chr3	15660024	CACATATATT	C	C	M-30.5-8	H
Chr3	15734001	AT	A	AT	M33-25	H
Chr3	15818006	T	G	G	M33-6	H
Chr3	15918032	C	T	T	M24.5-24	H
Chr3	15998957	G	A	A	CK-40	H
Chr3	16159735	T	C	C	CK-31	H
Chr3	16185357	G	A	A	M24.5-2	H
Chr3	16283173	T	TA	TA	M-24.5-13	H
Chr3	16556099	C	T	T	M-24.5-34	H
Chr3	16594279	C	T	T	M-30.5-23	H
Chr3	16686583	T	A	A	M30.5-17	H
Chr3	16703892	G	C	C	M-24.5-21	H
Chr3	16727559	C	T	T	CK-27	H
Chr3	16939590	G	A	A	M30.5-3	H
Chr3	16976696	G	A	A	M-30.5-29	H
Chr3	16994901	G	GT	G	CK-21	H
Chr3	16994926	C	CA	C	M24.5-2	H
Chr3	17019597	A	G	G	CK-32	H
Chr3	17255185	C	A	A	M-30.5-19	A
Chr3	17337262	A	T	T	M24.5-39	H
Chr3	17337278	T	C	C	M24.5-39	H
Chr3	17337430	G	T	T	M24.5-39	H
Chr3	17396086	C	T	T	M-24.5-35	H
Chr3	17493841	A	C	C	M24.5-24	H
Chr3	17493976	T	C	C	M24.5-39	H
Chr3	17494030	C	T	T	M24.5-39	H
Chr3	17494039	G	A	A	M24.5-39	H
Chr3	17633104	AAG	A	A	M-24.5-30	H
Chr3	17842522	C	T	T	M33-12	H
Chr3	17916422	G	T	T	CK-2	H
Chr3	18087879	A	G	G	M-30.5-34	H
Chr3	18860087	G	A	A	M-30.5-38	H
Chr3	18892863	T	G	G	M-24.5-5	H
Chr3	18923465	G	A	A	M-30.5-33	H
Chr3	19065911	A	T	T	M33-25	T
Chr3	19271250	A	G	G	M24.5-5	H
Chr3	19547617	G	GA	GA	M-30.5-7	H
Chr3	19627914	G	A	A	M24.5-38	H
Chr3	19627938	T	C	C	M24.5-38	H
Chr3	19628010	T	G	G	M24.5-38	H
Chr3	19628019	G	A	A	M24.5-38	H
Chr3	19668673	G	C	C	M-24.5-5	H
Chr3	19753070	T	G	G	M-24.5-9	H
Chr3	19803866	C	T	T	M24.5-38	H
Chr3	19803900	A	G	G	M24.5-38	H
Chr3	19803936	A	G	G	M24.5-38	H
Chr3	20064348	T	A	A	CK-25	H
Chr3	20090313	C	T	T	M-30.5-38	H
Chr3	20352703	GA	G	G	M30.5-30	H
Chr3	20770374	G	A	A	M-30.5-36	H
Chr3	20787833	C	T	T	M-30.5-38	H
Chr3	20863571	G	A	A	M24.5-39	H
Chr3	21476467	T	C	C	CK-5	H
Chr3	21552698	T	G	G	M33-24	H
Chr3	21574997	C	T	T	M24.5-26	H
Chr3	22290486	G	A	A	M30.5-15	H
Chr3	22630231	AACAAATGAAACGCTCAACAAATGAATTG	A	A	M24.5-9	H
Chr3	22647601	C	A	A	M33-2	H
Chr4	31477	T	A	A	M-30.5-19	H
Chr4	190284	C	CT	CT	CK-5	H
Chr4	490104	T	A	A	CK-21	H
Chr4	703067	G	T	T	M33-18	H
Chr4	987657	T	G	G	M30.5-2	H
Chr4	1027781	T	G	G	M33-31	H
Chr4	1027783	A	T	T	M33-31	H
Chr4	1033443	C	G	G	M33-31	H
Chr4	1200304	T	C	C	M-24.5-40	C
Chr4	1208221	T	C	C	CK-11	C
Chr4	1287293	CA	C	C	CK-37	H
Chr4	1291075	C	T	T	CK-37	T
Chr4	1409876	T	G	G	M-24.5-9	H
Chr4	1629542	T	C	C	M-30.5-33	C
Chr4	1652137	T	A	A	M-24.5-32	H
Chr4	1686698	A	T	T	M-30.5-38	H
Chr4	1740870	T	A	T	M24.5-28	T
Chr4	1757461	GAGCAACTTACAT	G	G	M30.5-22	H
Chr4	1757474	C	T	T	M30.5-22	H
Chr4	1757476	G	T	T	M30.5-22	H
Chr4	1775862	A	G	G	M24.5-36	H
Chr4	1826267	A	T	T	CK-19	T
Chr4	1977584	G	T	T	CK-35	H
Chr4	1999096	C	T	T	M-24.5-17	H
Chr4	2080219	T	G	G	M-24.5-9	H
Chr4	2163937	G	A	A	M-24.5-35	A
Chr4	2229281	A	C	C	M24.5-7	H
Chr4	2318219	A	AT	A	M-24.5-35	H
Chr4	2497130	C	T	T	M30.5-40	H
Chr4	2674220	G	C	C	M-30.5-39	C
Chr4	2706876	C	T	T	M-24.5-5	H
Chr4	2787789	C	A	A	M33-26	H
Chr4	2797948	C	T	T	M33-23	H
Chr4	2871847	A	C	C	M-30.5-1	H
Chr4	3027843	A	G	G	CK-5	H
Chr4	3040503	A	C	C	M-30.5-29	H
Chr4	3041076	G	A	A	M33-25	H
Chr4	3042026	C	T	T	M-30.5-29	H
Chr4	3042032	A	T	T	M-30.5-29	H
Chr4	3044205	C	T	T	M30.5-18	H
Chr4	3108355	C	T	T	M24.5-22	H
Chr4	3155816	C	T	T	M-24.5-5	H
Chr4	3223621	C	CT	C	M24.5-27	C
Chr4	3264073	C	A	C	M24.5-22	H
Chr4	3336978	C	T	T	CK-18	T
Chr4	3349612	G	T	T	CK-28	T
Chr4	3481805	G	T	T	M24.5-40	H
Chr4	3563696	TGGTCGAGTAAATG	T	T	M-24.5-14	H
Chr4	3659369	C	A	A	M33-3	H
Chr4	3747628	T	G	T	M-30.5-18	H
Chr4	4007372	T	G	G	M24.5-11	G
Chr4	4056295	A	C	C	M-30.5-29	H
Chr4	4179670	C	T	T	M30.5-8	H
Chr4	4361993	C	G	G	M33-40	H
Chr4	4407356	C	T	T	CK-36	H
Chr4	4411847	TTCAACCTGC	T	T	M30.5-28	H
Chr4	4429943	C	T	T	M-24.5-5	H
Chr4	4473344	C	A	A	M24.5-29	A
Chr4	4483269	T	G	G	CK-26	H
Chr4	4555897	C	T	T	M-30.5-18	H
Chr4	4774380	C	T	T	M24.5-21	H
Chr4	5011481	A	C	C	CK-38	H
Chr4	5064943	G	A	A	CK-22	A
Chr4	5073541	G	A	A	M30.5-3	H
Chr4	5152449	A	AT	AT	M-30.5-4	AT
Chr4	5453817	A	T	T	M-30.5-21	H
Chr4	5506783	C	T	T	M-24.5-22	T
Chr4	5524884	C	A	A	CK-9	H
Chr4	5702225	T	TA	TA	M-30.5-5	H
Chr4	6004015	T	A	A	M-24.5-23	A
Chr4	6037841	C	T	T	M33-21	H
Chr4	6198822	C	T	T	M24.5-2	T
Chr4	6434508	C	A	A	M24.5-2	H
Chr4	6502064	GCT	G	G	M33-11	G
Chr4	6666216	G	GATTTTTAATTA	G	M24.5-31	H
Chr4	6792955	C	T	T	M33-9	H
Chr4	6812893	C	T	T	M-24.5-6	T
Chr4	6821928	T	G	G	M-30.5-40	G
Chr4	6861644	A	C	A	M33-34	H
Chr4	6905531	G	A	A	CK-9	H
Chr4	6994901	G	T	T	M33-2	H
Chr4	7155200	C	T	T	M33-8	T
Chr4	7215738	G	A	A	CK-8	H
Chr4	7235332	T	C	C	CK-10	C
Chr4	7251968	T	A	A	M30.5-2	H
Chr4	7282034	G	A	A	M-30.5-38	H
Chr4	7345952	C	T	T	CK-9	H
Chr4	7353386	G	A	A	M30.5-6	H
Chr4	7538124	G	T	T	M24.5-30	T
Chr4	7711195	C	T	T	M33-8	T
Chr4	7764530	A	AAAAGACAAAAT	AAAAGACAAAAT	M33-6	AAAAGACAAAAT
Chr4	7764534	T	C	C	M33-6	C
Chr4	7764539	T	A	A	M33-6	A
Chr4	7764543	G	A	A	M33-6	A
Chr4	7880515	C	T	T	M-24.5-39	H
Chr4	8029042	G	A	A	M-24.5-19	H
Chr4	8031144	T	A	A	M-24.5-19	H
Chr4	8142764	C	T	T	CK-32	H
Chr4	8635953	C	CT	C	M-30.5-13	H
Chr4	8681091	GT	G	G	M30.5-13	H
Chr4	8769630	T	TC	T	M30.5-7	H
Chr4	8803369	A	T	A	M30.5-5	H
Chr4	9061540	C	T	T	M33-23	H
Chr4	9108396	G	T	G	M-30.5-2	H
Chr4	9113206	G	T	G	M30.5-27	H
Chr4	9151947	C	CG	C	M24.5-18	H
Chr4	9153159	C	G	G	M30.5-15	H
Chr4	9182898	C	A	C	M-24.5-20	H
Chr4	9182904	T	A	T	M-30.5-18	H
Chr4	9188001	A	AATATT	A	M-24.5-16	H
Chr4	9188004	C	T	C	M-24.5-16	H
Chr4	9323347	A	AACAACAAATTAATATTC	A	M30.5-25	H
Chr4	9440413	AT	A	AT	CK-29	H
Chr4	9619110	T	G	G	M-30.5-41	H
Chr4	9667453	T	TA	T	M-24.5-1	H
Chr4	9909124	G	A	A	M24.5-15	H
Chr4	9969274	A	AT	A	M33-32	H
Chr4	10008769	C	CT	CT	M24.5-16	H
Chr4	10054474	A	C	C	M33-20	C
Chr4	10065324	T	C	C	M33-39	H
Chr4	10120537	G	A	A	M33-31	H
Chr4	10156540	C	T	T	M33-2	H
Chr4	10286945	C	T	T	CK-5	H
Chr4	10311053	C	T	T	M-30.5-4	H
Chr4	10343495	T	C	C	CK-4	H
Chr4	10767057	T	A	A	M33-38	H
Chr4	10866438	C	G	G	M30.5-25	H
Chr4	10898028	C	T	T	M-24.5-12	T
Chr4	11494223	G	A	A	M30.5-18	H
Chr4	12143085	C	A	A	M30.5-10	H
Chr4	12508532	A	G	G	M33-38	G
Chr4	12508542	T	G	G	M33-38	G
Chr4	12625475	T	G	G	CK-31	G
Chr4	12849322	T	C	C	M-24.5-24	H
Chr4	12962853	G	A	A	M-24.5-33	H
Chr4	13193550	C	A	A	M33-27	H
Chr4	13326310	A	C	A	M-30.5-8	H
Chr4	13512924	GA	G	G	M24.5-15	G
Chr4	13536539	C	T	T	CK-32	H
Chr4	13554848	GA	G	G	M-30.5-7	H
Chr4	13573116	C	G	G	M24.5-2	H
Chr4	13942404	C	T	T	M24.5-25	H
Chr4	13966112	G	A	A	M-24.5-34	H
Chr4	14169483	T	G	G	M33-1	H
Chr4	14214726	C	T	T	M24.5-28	H
Chr4	14216561	T	C	C	M30.5-33	H
Chr4	14216564	A	C	C	M30.5-33	H
Chr4	14316705	A	T	T	M-30.5-9	H
Chr4	14973979	G	T	T	M-24.5-23	H
Chr4	14978124	C	A	A	M33-23	A
Chr4	15206178	ATGTTTTGTTTT	A	A	M-24.5-18	H
Chr4	15238372	C	T	T	CK-23	H
Chr4	15431051	TTTTGATAATTTTATTTTAAATCATCA	T	T	M-24.5-2	H
Chr4	15431078	T	A	A	M-24.5-2	H
Chr4	15842501	C	CCTCTTTCT	CCTCTTTCT	M24.5-28	H
Chr4	15889217	G	A	A	M24.5-9	A
Chr4	16001228	G	A	G	M-30.5-20	H
Chr4	16127435	C	T	T	M33-30	H
Chr4	16234408	G	A	A	M-24.5-2	H
Chr4	16460526	A	T	T	CK-40	H
Chr4	16582532	A	G	G	M24.5-9	H
Chr4	16945315	A	T	T	M24.5-38	H
Chr4	17228042	G	A	A	M33-10	H
Chr4	17317092	C	T	T	CK-31	T
Chr4	17426146	A	G	G	M33-12	H
Chr4	17764410	G	GTC	GTC	M24.5-19	H
Chr4	17841777	T	C	C	M33-18	H
Chr4	17907780	A	C	C	M33-14	H
Chr4	18275617	T	G	G	M30.5-3	H
Chr4	18567331	CT	C	C	M30.5-37	H
Chr5	5263	G	T	T	M-30.5-24	H
Chr5	259653	C	T	T	M-30.5-5	T
Chr5	392608	CCA	C	CCA	M33-6	H
Chr5	392611	AAC	A	AAC	M-30.5-2	H
Chr5	555569	C	A	A	M-24.5-13	A
Chr5	950110	C	G	G	M30.5-41	H
Chr5	1030847	G	T	T	M-24.5-23	H
Chr5	1039181	A	G	G	M30.5-17	H
Chr5	1144863	A	G	G	M30.5-1	H
Chr5	1264236	A	C	C	M33-13	C
Chr5	1298159	T	C	C	M33-14	H
Chr5	1301483	G	A	A	M33-11	H
Chr5	1415243	C	G	G	M-30.5-40	H
Chr5	1415425	T	A	A	M-30.5-40	H
Chr5	1439752	G	A	A	M-24.5-40	H
Chr5	1457584	C	T	T	M-30.5-40	H
Chr5	1470412	G	GA	GA	M-30.5-1	GA
Chr5	1588804	G	A	A	M33-9	A
Chr5	1606562	C	T	T	M-30.5-40	H
Chr5	1615276	A	T	T	M24.5-6	H
Chr5	1979248	A	G	G	M30.5-25	H
Chr5	1996214	A	T	T	M30.5-21	H
Chr5	2105074	T	A	A	M30.5-28	H
Chr5	2259013	G	A	A	M-30.5-27	H
Chr5	2377244	C	G	G	M24.5-11	G
Chr5	2478948	C	T	T	M33-4	H
Chr5	2614453	C	T	T	M30.5-6	T
Chr5	2663293	A	G	G	CK-33	H
Chr5	2717598	T	G	G	M-24.5-39	H
Chr5	2860576	C	T	T	M-24.5-40	H
Chr5	3014424	C	T	T	M-24.5-2	H
Chr5	3095133	C	CT	CT	M30.5-40	H
Chr5	3114332	C	T	T	CK-23	H
Chr5	3341245	C	T	T	M30.5-19	T
Chr5	3740961	T	A	A	CK-38	A
Chr5	3750753	C	T	T	M-24.5-14	H
Chr5	3751013	C	T	T	M-30.5-27	H
Chr5	4556940	G	C	C	M-24.5-27	H
Chr5	4640003	G	C	C	M-24.5-28	H
Chr5	4883804	C	T	T	M24.5-7	H
Chr5	5054732	C	T	T	M-30.5-21	H
Chr5	5374057	C	T	T	M-30.5-21	H
Chr5	5548448	T	C	C	M-30.5-5	C
Chr5	5941230	C	T	T	M33-10	H
Chr5	6030831	T	C	C	M24.5-28	H
Chr5	6478072	C	T	T	CK-35	H
Chr5	6489865	C	T	T	M-30.5-7	H
Chr5	6686032	T	G	G	M33-11	G
Chr5	7234989	C	T	T	M-30.5-5	T
Chr5	7466266	C	T	T	M-30.5-26	H
Chr5	7702872	G	A	A	CK-9	H
Chr5	7818970	C	T	T	M24.5-3	T
Chr5	7991297	G	A	A	CK-37	H
Chr5	8029884	T	G	G	CK-27	H
Chr5	8124048	A	C	C	CK-27	H
Chr5	8186646	A	T	T	M33-19	H
Chr5	8618968	C	T	T	M33-2	T
Chr5	8863479	C	T	T	CK-6	H
Chr5	8946827	G	A	A	M-30.5-38	H
Chr5	8952218	C	G	G	M24.5-31	H
Chr5	8971621	T	A	A	CK-29	H
Chr5	9022540	G	A	A	M33-32	H
Chr5	9035436	G	A	A	M24.5-2	H
Chr5	9102392	G	T	T	CK-32	H
Chr5	9250107	G	A	A	M30.5-41	H
Chr5	9354300	G	A	A	CK-32	H
Chr5	9368932	G	T	T	M24.5-16	H
Chr5	9445328	G	A	A	M33-26	A
Chr5	9728056	C	T	T	M-24.5-34	H
Chr5	9755513	C	T	C	CK-35	H
Chr5	9925515	G	A	A	M-30.5-21	H
Chr5	9983000	C	T	T	M33-21	H
Chr5	10183413	G	A	A	M30.5-2	H
Chr5	10373354	G	A	A	M30.5-17	H
Chr5	10447527	C	T	T	CK-2	H
Chr5	10655870	G	A	A	M24.5-28	A
Chr5	10767964	G	T	T	M33-32	H
Chr5	10803499	C	A	A	M30.5-36	H
Chr5	10817621	C	T	T	M-30.5-25	H
Chr5	11008073	T	G	T	M-30.5-21	H
Chr5	11050041	C	T	T	M33-31	H
Chr5	11094023	C	T	T	M-30.5-25	H
Chr5	11125252	C	A	A	M33-18	H
Chr5	11135051	C	T	T	CK-37	H
Chr5	11137764	C	T	T	M-24.5-27	H
Chr5	11162765	G	A	A	M33-34	H
Chr5	11194437	A	T	A	CK-35	H
Chr5	11194438	A	T	A	M-30.5-41	H
Chr5	11203622	A	T	A	M33-33	H
Chr5	11211627	G	A	G	M-24.5-34	H
Chr5	11218543	G	T	G	M24.5-6	H
Chr5	11223330	T	C	T	M-24.5-5	H
Chr5	11223332	G	C	G	M-24.5-5	H
Chr5	11223339	G	T	G	M-24.5-5	H
Chr5	11223344	G	C	G	M-24.5-5	H
Chr5	11227070	T	G	T	M-30.5-3	H
Chr5	11246329	G	A	A	M33-36	H
Chr5	11336598	G	A	A	M33-18	H
Chr5	11361981	C	G	G	M-30.5-34	H
Chr5	11370181	A	C	C	M30.5-39	H
Chr5	11481502	G	A	A	M30.5-40	A
Chr5	11495348	G	T	T	M33-1	T
Chr5	11518848	G	C	C	M33-1	C
Chr5	11578538	C	T	T	M-24.5-12	T
Chr5	11579534	G	T	T	M-24.5-28	H
Chr5	11646705	C	A	A	CK-6	H
Chr5	11662535	T	C	C	M30.5-9	H
Chr5	11670578	A	T	A	CK-5	H
Chr5	11698219	C	T	T	M30.5-13	H
Chr5	11707717	T	A	A	M-24.5-14	A
Chr5	11729946	G	T	G	M-24.5-5	H
Chr5	11730078	A	T	T	M30.5-28	T
Chr5	11862005	C	T	T	M-30.5-29	H
Chr5	11868273	T	G	T	M30.5-26	H
Chr5	11919636	C	T	T	M30.5-26	H
Chr5	11958831	T	G	T	M30.5-17	H
Chr5	11960005	G	C	G	CK-5	H
Chr5	11971043	A	C	C	M-30.5-29	H
Chr5	12027154	A	T	T	M-30.5-29	H
Chr5	12027155	A	G	G	M-30.5-29	H
Chr5	12065172	G	A	G	M-30.5-22	H
Chr5	12104632	C	A	A	M24.5-39	H
Chr5	12142355	G	A	A	M-24.5-13	A
Chr5	12296244	T	C	C	M-30.5-4	H
Chr5	12348535	T	A	A	M24.5-4	H
Chr5	12495291	G	C	G	M-30.5-11	H
Chr5	12501271	C	A	A	M24.5-2	H
Chr5	12549365	C	T	T	M-30.5-5	H
Chr5	12648476	C	G	G	M30.5-21	H
Chr5	12701193	C	T	T	CK-20	H
Chr5	12728567	G	A	A	CK-9	A
Chr5	12741622	G	A	A	CK-10	H
Chr5	12898453	C	T	T	M30.5-25	T
Chr5	13021500	G	A	A	M-24.5-33	H
Chr5	13072917	G	A	A	M-24.5-30	H
Chr5	13093240	G	A	A	M24.5-39	H
Chr5	13138859	A	T	T	CK-14	H
Chr5	13251495	G	A	A	M-30.5-27	A
Chr5	13282630	A	C	A	M30.5-11	H
Chr5	13321271	A	T	T	CK-20	H
Chr5	13483379	C	T	T	CK-29	H
Chr5	13493177	TTGAGAGTGGCAA	T	T	M24.5-39	H
Chr5	13516903	T	G	T	M-30.5-9	H
Chr5	13638696	A	G	G	M33-22	H
Chr5	13696864	G	T	T	M30.5-20	H
Chr5	13713299	G	A	A	M24.5-13	H
Chr5	13780353	T	G	G	M33-30	H
Chr5	13983741	G	A	A	M33-40	H
Chr5	13987380	G	A	A	CK-10	H
Chr5	14220082	T	C	C	M33-38	H
Chr5	14278894	C	T	T	M24.5-12	H
Chr5	14280397	G	C	C	M-30.5-17	H
Chr5	14540324	A	G	G	M33-9	H
Chr5	14553704	A	C	C	M-30.5-25	H
Chr5	14582111	T	G	G	M-30.5-11	H
Chr5	14605984	T	A	A	M30.5-8	A
Chr5	15099518	A	C	C	M33-7	H
Chr5	15325167	G	A	A	M33-5	H
Chr5	15381299	A	C	C	M24.5-39	H
Chr5	15381963	A	G	G	M24.5-39	H
Chr5	16465483	CGTT	C	C	M-30.5-32	H
Chr5	16672979	T	G	G	M33-18	H
Chr5	16880093	C	T	T	M24.5-13	H
Chr5	17012161	C	A	A	M-30.5-34	A
Chr5	17069670	A	C	C	M-24.5-33	H
Chr5	17124096	C	G	G	M-24.5-34	H
Chr5	17124097	T	C	C	M-24.5-34	H
Chr5	17186412	T	TA	TA	CK-36	H
Chr5	17484192	C	G	G	M24.5-37	H
Chr5	17549656	G	C	C	M-24.5-30	H
Chr5	17957117	C	T	T	CK-6	H
Chr5	18039913	G	A	A	M33-8	H
Chr5	18282765	C	T	C	CK-34	H
Chr5	18434763	A	C	C	M33-17	H
Chr5	18467381	T	G	G	M33-19	H
Chr5	18534182	G	A	A	M30.5-23	H
Chr5	18554146	AT	A	A	M30.5-33	H
Chr5	18659926	T	A	A	M24.5-30	H
Chr5	18766460	T	G	G	M-24.5-14	H
Chr5	18857351	G	A	A	M-24.5-9	H
Chr5	19059094	G	A	A	M33-18	H
Chr5	19059117	G	T	T	M33-18	H
Chr5	19059118	C	T	T	M33-18	H
Chr5	19059120	T	G	G	M33-18	H
Chr5	19059122	T	C	C	M33-18	H
Chr5	19059123	A	C	C	M33-18	H
Chr5	19059135	GA	G	G	M33-18	H
Chr5	19327019	GC	G	G	M30.5-40	G
Chr5	19427135	C	G	G	M33-6	H
Chr5	19541415	A	G	G	M24.5-38	H
Chr5	19541841	A	C	C	M24.5-38	H
Chr5	19542097	T	C	C	M24.5-38	H
Chr5	19549635	A	T	T	M30.5-35	H
Chr5	19561128	C	T	T	M-24.5-21	T
Chr5	19566531	T	G	G	M24.5-38	H
Chr5	19677379	T	G	G	CK-9	H
Chr5	19725203	C	G	G	CK-10	H
Chr5	19764742	T	TA	TA	M-30.5-28	H
Chr5	19997487	A	T	T	M-24.5-3	H
Chr5	20022636	A	T	T	M30.5-37	H
Chr5	20058635	T	A	A	M33-22	H
Chr5	20076323	TC	T	T	M-24.5-4	H
Chr5	20289346	G	T	T	M30.5-37	H
Chr5	20483728	A	C	C	M24.5-2	H
Chr5	20717286	T	A	A	M-24.5-32	A
Chr5	21168403	C	T	T	M-24.5-14	H
Chr5	21543049	C	T	T	M-30.5-32	H
Chr5	21620995	C	T	T	M-30.5-41	H
Chr5	21982278	T	C	C	M24.5-39	H
Chr5	22091849	G	A	A	M-24.5-19	H
Chr5	22132425	T	A	A	M33-36	H
Chr5	22182550	C	T	T	CK-35	H
Chr5	22246876	T	C	C	M24.5-39	H
Chr5	22308663	A	G	G	M24.5-39	H
Chr5	22702407	C	T	T	M30.5-30	H
Chr5	22941327	C	T	T	M-24.5-31	H
Chr5	23397805	C	G	G	M-30.5-32	G
Chr5	23538573	G	A	A	M-24.5-2	A
Chr5	23660286	A	C	C	M33-13	H
Chr5	23773314	C	T	T	CK-7	T
Chr5	23796213	C	T	T	M30.5-41	H
Chr5	23925171	C	G	G	M24.5-39	H
Chr5	23925212	AG	A	A	M24.5-39	H
Chr5	23925731	T	C	C	M24.5-39	H
Chr5	23934492	C	T	T	M24.5-18	H
Chr5	24018928	G	A	G	M30.5-17	H
Chr5	24305918	T	G	G	M-24.5-29	H
Chr5	24305919	G	A	A	M-24.5-29	H
Chr5	25005448	G	T	T	M-24.5-21	H
Chr5	25454795	C	T	T	CK-8	T
Chr5	25779572	G	A	A	M-24.5-13	H
Chr5	25799208	G	A	A	M-24.5-34	H
Chr5	26125943	C	A	A	M30.5-10	H
Chr5	26129158	G	A	A	M30.5-10	H
Chr5	26157082	ACT	A	A	M-30.5-5	H
Chr5	26209116	T	TG	TG	M30.5-28	H
Chr5	26247454	T	G	G	M33-21	H
Chr5	26270204	G	GA	GA	M24.5-24	H
Chr5	26314478	C	A	A	M24.5-21	H
Chr5	26397820	G	C	C	M-24.5-23	H
Chr5	26458346	G	A	A	M-30.5-7	H
Chr5	26569423	C	T	T	M24.5-39	H
Chr5	26750732	T	G	G	M-24.5-9	H
Chr5	26771625	C	G	G	M-30.5-10	H
ChrC	46495	A	T	T	M-30.5-4	H
ChrM	22630	T	C	T	M30.5-27	H
ChrM	205421	A	T	T	M-30.5-17	H

## Sheet: SIFT
#CHROM	POS	REF	ALT				SIFT
Chr1	435359	A	T
Chr1	696952	A	T
Chr1	893431	G	C
Chr1	1607007	T	A
Chr1	1641772	A	C	NON_SYNONYMOUS_CODING	AT1G05550		0
Chr1	1651407	A	C
Chr1	1706240	G	T
Chr1	1716624	G	T	NON_SYNONYMOUS_CODING	AT1G05710	MODERATE	0.08
Chr1	1912859	A	G	NON_SYNONYMOUS_CODING	AT1G06240	MODERATE	0.37
Chr1	1938907	T	C
Chr1	2208256	T	C
Chr1	2270945	A	G
Chr1	2491266	A	C	NON_SYNONYMOUS_CODING	AT1G08030	MODERATE	0
Chr1	2650167	T	G	NON_SYNONYMOUS_CODING	AT1G08420	MODERATE	0.42
Chr1	2697648	A	T	NON_SYNONYMOUS_CODING	AT1G08520	MODERATE	0.08
Chr1	2984507	G	T
Chr1	2984546	A	C
Chr1	2984576	T	A
Chr1	3001593	A	C
Chr1	3216459	C	T	SPLICE_SITE_REGION	AT1G09890	LOW	1
Chr1	3471709	A	T
Chr1	3550764	G	A
Chr1	3616306	T	C
Chr1	3750796	A	G
Chr1	3969422	C	T
Chr1	4038838	A	G
Chr1	4072010	G	C	SYNONYMOUS_CODING	AT1G12040	LOW	1
Chr1	4439606	C	T
Chr1	4582832	A	T
Chr1	4870090	A	G
Chr1	5397166	A	T
Chr1	5467190	C	G
Chr1	5503518	G	T	NON_SYNONYMOUS_CODING	AT1G16030	MODERATE	0
Chr1	5710736	T	G
Chr1	5721982	A	T
Chr1	5910966	A	G	NON_SYNONYMOUS_CODING	AT1G17270	MODERATE	0
Chr1	5973413	T	G
Chr1	6055171	C	T	NON_SYNONYMOUS_CODING	AT1G17600	MODERATE	0.78
Chr1	6216224	A	C	SPLICE_SITE_REGION	AT1G18070	LOW
Chr1	6391518	A	T
Chr1	6401074	T	G
Chr1	6674959	G	T
Chr1	7099135	T	A	NON_SYNONYMOUS_CODING	AT1G20490	MODERATE	0.04
Chr1	7195111	A	C	NON_SYNONYMOUS_CODING	AT1G20730	MODERATE	0.69
Chr1	7489187	C	T
Chr1	7551344	C	G
Chr1	7848448	C	T
Chr1	8258784	A	G
Chr1	8288250	G	A
Chr1	8495321	G	A
Chr1	8516767	G	A	SYNONYMOUS_CODING	AT1G24070	LOW	1
Chr1	8559236	A	G
Chr1	8701288	T	G	NON_SYNONYMOUS_CODING	AT1G24540	MODERATE	0
Chr1	8730116	G	A
Chr1	9526420	C	T	STOP_GAINED	AT1G27430	HIGH	0
Chr1	9900858	C	T
Chr1	10063213	A	G
Chr1	10116152	A	G
Chr1	10284839	A	G	NON_SYNONYMOUS_CODING	AT1G29380	MODERATE	0
Chr1	10505689	T	G
Chr1	10528097	A	G
Chr1	10528368	T	G
Chr1	10579501	C	T
Chr1	10652801	G	A
Chr1	10701290	C	T
Chr1	10701498	G	A
Chr1	10749523	G	A
Chr1	10788248	T	G
Chr1	10788250	T	G
Chr1	10995797	G	A	STOP_GAINED	AT1G30890	HIGH	0
Chr1	11154323	A	T
Chr1	11230653	C	T
Chr1	11273000	G	C	NON_SYNONYMOUS_CODING	AT1G31490	MODERATE
Chr1	11287654	C	T
Chr1	11327091	T	C	NON_SYNONYMOUS_CODING	AT1G31650	MODERATE	0.61
Chr1	11522358	G	A
Chr1	11529274	A	T
Chr1	11618193	A	T
Chr1	11643374	C	A
Chr1	11973753	T	G
Chr1	12100446	C	T	SYNONYMOUS_CODING	AT1G33390	LOW	0.5
Chr1	12471610	C	T
Chr1	12967909	G	A
Chr1	13109796	C	G
Chr1	13154109	G	A
Chr1	13165260	G	A
Chr1	13394471	G	A
Chr1	13523817	G	A
Chr1	13562521	G	A
Chr1	13648493	G	A
Chr1	13729260	T	A
Chr1	13807452	C	T
Chr1	13924007	A	G
Chr1	13998633	C	T
Chr1	14119730	G	A
Chr1	14196460	C	T
Chr1	14234870	G	A
Chr1	14237209	A	T
Chr1	14443056	G	A
Chr1	14481480	C	A
Chr1	14485022	C	T
Chr1	14508991	C	G
Chr1	14509418	A	T
Chr1	14509561	G	A
Chr1	14596051	A	T
Chr1	14685718	T	A
Chr1	14713239	T	G
Chr1	14929468	C	A
Chr1	15206694	A	T
Chr1	15206954	G	A
Chr1	15422911	A	G
Chr1	15435608	C	T
Chr1	15738320	G	T
Chr1	15744414	G	A
Chr1	15999507	C	A
Chr1	16218132	G	C	NON_SYNONYMOUS_CODING	AT1G43090	MODERATE	0.03
Chr1	16313616	G	A
Chr1	16518586	C	T
Chr1	16590813	G	T
Chr1	16601794	G	A
Chr1	16672082	C	T
Chr1	16766984	T	A
Chr1	16767006	A	C
Chr1	16767008	A	G
Chr1	16767010	T	C
Chr1	16863274	G	A
Chr1	17193905	A	G
Chr1	17553169	C	G
Chr1	17597204	C	A
Chr1	17604612	G	T
Chr1	17795975	A	T
Chr1	17919419	T	A	SYNONYMOUS_CODING	AT1G48480	LOW	1
Chr1	18072997	C	T	SYNONYMOUS_CODING	AT1G48870	LOW	0.68
Chr1	18139628	A	C
Chr1	18167639	C	T	NON_SYNONYMOUS_CODING	AT1G49100	MODERATE	0.82
Chr1	18272820	G	C
Chr1	18548306	G	A
Chr1	19047795	C	A
Chr1	19121448	C	T	SPLICE_SITE_ACCEPTOR	AT1G51560	HIGH
Chr1	19274063	C	T	SYNONYMOUS_CODING	AT1G51880	LOW	0.76
Chr1	19422903	A	G	NON_SYNONYMOUS_CODING	AT1G52160	MODERATE	0.07
Chr1	19636806	A	T
Chr1	19648352	T	C	SYNONYMOUS_CODING	AT1G52750	LOW	0.61
Chr1	19721270	T	A
Chr1	20205733	C	G
Chr1	20278611	C	T
Chr1	20317737	A	C
Chr1	20367803	T	A	NON_SYNONYMOUS_CODING	AT1G54540	MODERATE	0.03
Chr1	20734483	C	A
Chr1	20799755	C	T
Chr1	20904316	C	T	STOP_GAINED	AT1G55900	HIGH	0
Chr1	20972211	C	A
Chr1	21042312	G	A
Chr1	21242083	A	C
Chr1	21581594	G	A
Chr1	21603295	G	A
Chr1	21766460	T	A
Chr1	22104755	G	C
Chr1	22165772	C	T
Chr1	22175517	T	A
Chr1	22255483	T	C	SYNONYMOUS_CODING	AT1G60400	LOW	1
Chr1	22399134	T	A
Chr1	22460981	A	C
Chr1	22658114	A	C
Chr1	22758603	G	A
Chr1	22896085	A	T
Chr1	23083249	G	T	SPLICE_SITE_REGION	AT1G62380	LOW
Chr1	23083250	G	A	SPLICE_SITE_REGION	AT1G62380	LOW
Chr1	23363649	C	T
Chr1	23376962	C	T	SYNONYMOUS_CODING	AT1G63050	LOW	1
Chr1	23422323	C	T	NON_SYNONYMOUS_CODING	AT1G63160	MODERATE	0.02
Chr1	23437230	T	G
Chr1	23612684	A	G
Chr1	23723656	C	T
Chr1	23754905	T	G
Chr1	23771749	A	C
Chr1	23931642	C	A
Chr1	24121390	T	G	SYNONYMOUS_CODING	AT1G64930	LOW	1
Chr1	24232004	C	T	NON_SYNONYMOUS_CODING	AT1G65240	MODERATE	0.35
Chr1	24665497	G	C
Chr1	25048833	A	C	SPLICE_SITE_REGION	AT1G67090	LOW
Chr1	25048835	T	C	SPLICE_SITE_REGION	AT1G67090	LOW
Chr1	25048980	T	C	SPLICE_SITE_REGION	AT1G67090	LOW
Chr1	25096861	C	T
Chr1	25737978	T	G
Chr1	25949196	T	G	NON_SYNONYMOUS_CODING	AT1G69030	MODERATE	0
Chr1	26114771	A	G	SYNONYMOUS_CODING	AT1G69480	LOW	1
Chr1	26533385	T	G
Chr1	26694578	T	A
Chr1	26711146	A	C	SPLICE_SITE_DONOR	AT1G70830	HIGH
Chr1	27261695	T	G	SYNONYMOUS_CODING	AT1G72420	LOW	1
Chr1	27684717	A	T
Chr1	27953635	C	T
Chr1	27973323	A	T
Chr1	28160906	G	A
Chr1	28397507	G	A
Chr1	28398824	G	A
Chr1	28652296	C	T	NON_SYNONYMOUS_CODING	AT1G76380	MODERATE	0.05
Chr1	29081919	T	G	NON_SYNONYMOUS_CODING	AT1G77390	MODERATE	0.12
Chr1	29464807	T	G	SYNONYMOUS_CODING	AT1G78310	LOW	1
Chr1	30016311	A	G
Chr1	30129525	G	A	SYNONYMOUS_CODING	AT1G80080	LOW	1
Chr1	30378798	T	A
Chr2	9782	G	A
Chr2	10377	C	G
Chr2	30553	C	T
Chr2	605556	A	G
Chr2	686882	C	T
Chr2	780718	G	A
Chr2	1307538	T	G
Chr2	1318203	T	A
Chr2	1355241	T	G	NON_SYNONYMOUS_CODING	AT2G04070	MODERATE	0.06
Chr2	1513323	G	A
Chr2	1555983	T	A
Chr2	1780824	T	A
Chr2	2055437	C	T
Chr2	2319155	C	T
Chr2	2366390	G	A
Chr2	2374550	G	A
Chr2	2523456	C	T
Chr2	2673209	A	G
Chr2	2719305	C	T
Chr2	2737596	G	T
Chr2	2766066	G	A
Chr2	2774845	T	A
Chr2	2826475	C	T
Chr2	2833787	T	G
Chr2	2836373	T	C
Chr2	2881466	G	T
Chr2	2936544	G	A
Chr2	3099538	C	G
Chr2	3099626	T	A
Chr2	3216770	C	T
Chr2	3571881	A	G
Chr2	3595686	C	G
Chr2	3600697	A	G
Chr2	3622783	A	C
Chr2	3854797	G	A
Chr2	3925963	C	T
Chr2	3937249	A	T
Chr2	3957885	T	A
Chr2	4063289	G	A
Chr2	4128057	C	T
Chr2	4128323	G	A
Chr2	4166098	C	T
Chr2	4185076	G	A
Chr2	4215514	C	T
Chr2	4457104	G	A
Chr2	4499952	G	A
Chr2	4530057	G	T
Chr2	4557543	C	T
Chr2	4661731	C	T	NON_SYNONYMOUS_CODING	AT2G11626	MODERATE	0
Chr2	4740703	G	A
Chr2	4750060	A	C
Chr2	4774198	T	G
Chr2	4774199	T	G
Chr2	4945254	G	T
Chr2	4953587	C	T
Chr2	5059669	G	A
Chr2	5124225	G	A
Chr2	5139840	T	C
Chr2	5171873	C	A
Chr2	5211831	G	A
Chr2	5248376	C	T
Chr2	5249910	T	C
Chr2	5254446	C	T
Chr2	5370140	C	T
Chr2	5400399	C	T
Chr2	5430245	C	G
Chr2	5445152	C	T
Chr2	5589085	A	G
Chr2	5751493	C	T
Chr2	6070395	C	T
Chr2	6274793	G	A
Chr2	6430795	G	A
Chr2	6479285	C	T
Chr2	6510756	G	A
Chr2	6591536	C	G	SYNONYMOUS_CODING	AT2G15185	LOW	1
Chr2	6592748	C	A
Chr2	6740909	C	G
Chr2	6863189	G	A
Chr2	6873257	C	T
Chr2	6918077	A	G	NON_SYNONYMOUS_CODING	AT2G15880	MODERATE	0
Chr2	7156892	G	A
Chr2	7157178	C	G
Chr2	7230609	C	T
Chr2	7249132	C	T
Chr2	7417998	T	G
Chr2	8046729	C	G
Chr2	8332143	A	C
Chr2	8412749	T	A
Chr2	8850915	T	C	START_GAINED	AT2G20562	LOW
Chr2	8939461	G	A
Chr2	9033067	T	C
Chr2	9265898	T	A	SPLICE_SITE_REGION	AT2G21660	LOW
Chr2	9266198	C	A
Chr2	9311587	G	A
Chr2	9609537	G	T
Chr2	9671356	C	T
Chr2	9817745	G	A
Chr2	10282824	T	G
Chr2	10480206	C	T
Chr2	10608102	A	G
Chr2	10651870	A	G
Chr2	11004622	G	C
Chr2	11124650	A	G
Chr2	11656960	A	C
Chr2	11903033	C	A	STOP_GAINED	AT2G27950	HIGH	0
Chr2	12155433	A	T
Chr2	12232913	G	A
Chr2	12356812	A	G	NON_SYNONYMOUS_CODING	AT2G28800	MODERATE
Chr2	12538242	C	A
Chr2	12725511	C	T
Chr2	13294495	T	C	NON_SYNONYMOUS_CODING	AT2G31200	MODERATE	0
Chr2	13542504	A	G
Chr2	13884725	A	C	NON_SYNONYMOUS_CODING	AT2G32730	MODERATE	0.01
Chr2	14213204	G	A
Chr2	14277611	T	G
Chr2	14309889	A	C	SPLICE_SITE_DONOR	AT2G33830	HIGH
Chr2	14403682	C	T
Chr2	14682624	C	T
Chr2	14811083	C	T
Chr2	15110705	A	C	NON_SYNONYMOUS_CODING	AT2G35980	MODERATE	0.06
Chr2	15253693	T	A
Chr2	15731602	C	T
Chr2	15846328	T	G
Chr2	16128831	T	G
Chr2	16128838	T	G
Chr2	16128933	A	C
Chr2	16128938	G	C	SPLICE_SITE_ACCEPTOR	AT2G38530	HIGH
Chr2	16236717	A	G	SYNONYMOUS_CODING	AT2G38870	LOW	1
Chr2	16270495	G	A
Chr2	16306568	G	A
Chr2	16492824	C	T
Chr2	16571618	T	C	SYNONYMOUS_CODING	AT2G39730	LOW	1
Chr2	16571651	T	C	SYNONYMOUS_CODING	AT2G39730	LOW	1
Chr2	16571711	T	G	SYNONYMOUS_CODING	AT2G39730	LOW	1
Chr2	16571714	G	A	SYNONYMOUS_CODING	AT2G39730	LOW	1
Chr2	16571732	A	G	SYNONYMOUS_CODING	AT2G39730	LOW	1
Chr2	16571736	C	A	NON_SYNONYMOUS_CODING	AT2G39730	MODERATE	0.03
Chr2	16571737	A	C	NON_SYNONYMOUS_CODING	AT2G39730	MODERATE	0
Chr2	16571738	A	G	SYNONYMOUS_CODING	AT2G39730	LOW	1
Chr2	16571759	C	G	NON_SYNONYMOUS_CODING	AT2G39730	MODERATE	0.64
Chr2	16571798	T	G	SYNONYMOUS_CODING	AT2G39730	LOW	1
Chr2	16571822	T	C	SYNONYMOUS_CODING	AT2G39730	LOW	1
Chr2	16571855	C	T	SYNONYMOUS_CODING	AT2G39730	LOW	1
Chr2	16571858	A	T	SYNONYMOUS_CODING	AT2G39730	LOW	1
Chr2	16571861	A	G	SYNONYMOUS_CODING	AT2G39730	LOW	1
Chr2	16571924	C	T	SYNONYMOUS_CODING	AT2G39730	LOW	1
Chr2	16571935	A	G	SYNONYMOUS_CODING	AT2G39730	LOW	0.16
Chr2	16571939	A	T	SYNONYMOUS_CODING	AT2G39730	LOW	1
Chr2	16571948	A	G	SYNONYMOUS_CODING	AT2G39730	LOW	1
Chr2	16571957	C	T	SYNONYMOUS_CODING	AT2G39730	LOW	1
Chr2	16571972	T	G	SYNONYMOUS_CODING	AT2G39730	LOW	1
Chr2	16571975	G	T	SYNONYMOUS_CODING	AT2G39730	LOW	1
Chr2	16737925	C	A	SYNONYMOUS_CODING	AT2G40090	LOW	1
Chr2	16784854	C	G
Chr2	16789220	C	T
Chr2	17253325	G	A
Chr2	17588395	A	G
Chr2	17671565	C	T
Chr2	17999540	G	A
Chr2	18183190	A	G	NON_SYNONYMOUS_CODING	AT2G43900	MODERATE	0
Chr2	18253613	C	T
Chr2	18447379	A	G
Chr2	19107546	C	T
Chr2	19115816	A	C	SPLICE_SITE_REGION	AT2G46560	LOW
Chr2	19153285	G	T
Chr2	19450841	C	T	NON_SYNONYMOUS_CODING	AT2G47410	MODERATE	0
Chr2	19581258	A	C
Chr3	132759	T	C
Chr3	243058	C	G	NON_SYNONYMOUS_CODING	AT3G01650	MODERATE	0.11
Chr3	243061	A	C	NON_SYNONYMOUS_CODING	AT3G01650	MODERATE	0.37
Chr3	243062	A	T	NON_SYNONYMOUS_CODING	AT3G01650	MODERATE	0.14
Chr3	243063	T	A	NON_SYNONYMOUS_CODING	AT3G01650	MODERATE	0.23
Chr3	243064	T	G	NON_SYNONYMOUS_CODING	AT3G01650	MODERATE	0.05
Chr3	243065	A	G	NON_SYNONYMOUS_CODING	AT3G01650	MODERATE	0.05
Chr3	243070	C	G	NON_SYNONYMOUS_CODING	AT3G01650	MODERATE	0.22
Chr3	243247	A	C	SPLICE_SITE_REGION	AT3G01650	LOW
Chr3	389299	G	A
Chr3	490785	T	G	NON_SYNONYMOUS_CODING	AT3G02400	MODERATE	0.01
Chr3	597250	T	C
Chr3	663731	T	A
Chr3	721127	T	G
Chr3	921798	A	G	SYNONYMOUS_CODING	AT3G03710	LOW	0.28
Chr3	1113665	G	A
Chr3	1169992	A	G
Chr3	1523958	C	T
Chr3	1536519	T	G	NON_SYNONYMOUS_CODING	AT3G05370	MODERATE	0.32
Chr3	1959221	T	C
Chr3	2068161	A	T
Chr3	2284679	T	C	NON_SYNONYMOUS_CODING	AT3G07180	MODERATE	0.89
Chr3	2412908	G	C
Chr3	3110475	T	G
Chr3	3110477	T	G
Chr3	3253868	T	A
Chr3	3287284	T	C
Chr3	3498050	G	A	NON_SYNONYMOUS_CODING	AT3G11165	MODERATE	0
Chr3	3733042	C	T	SYNONYMOUS_CODING	AT3G11830	LOW	0.8
Chr3	3920722	A	C
Chr3	4236384	T	G	NON_SYNONYMOUS_CODING	AT3G13180	MODERATE	0.32
Chr3	4556506	A	C	NON_SYNONYMOUS_CODING	AT3G13840	MODERATE	0.06
Chr3	4718725	C	G	SYNONYMOUS_CODING	AT3G14205	LOW	1
Chr3	5506018	T	G	SPLICE_SITE_REGION	AT3G16240	LOW
Chr3	5580150	T	C	NON_SYNONYMOUS_CODING	AT3G16420	MODERATE	0.94
Chr3	5669834	A	C
Chr3	5669836	C	G
Chr3	5706297	T	G	SYNONYMOUS_CODING	AT3G16770	LOW	1
Chr3	5706324	T	C	SYNONYMOUS_CODING	AT3G16770	LOW	1
Chr3	6036550	T	C	SYNONYMOUS_CODING	AT3G17650	LOW	1
Chr3	6039858	G	A	NON_SYNONYMOUS_CODING	AT3G17668	MODERATE	0.03
Chr3	6200652	C	A
Chr3	6555550	T	G
Chr3	7180957	G	A
Chr3	7289200	C	T
Chr3	7388332	T	C
Chr3	7793345	A	G	NON_SYNONYMOUS_CODING	AT3G22110	MODERATE	0.08
Chr3	8090412	A	C
Chr3	8122454	G	A
Chr3	9157036	T	C
Chr3	9192929	C	T	SYNONYMOUS_CODING	AT3G25240	LOW	1
Chr3	9320499	T	A
Chr3	9666113	A	C
Chr3	9723545	T	G	SYNONYMOUS_CODING	AT3G26520	LOW	1
Chr3	9922265	G	T	STOP_GAINED	AT3G26920	HIGH	0
Chr3	9961171	G	A
Chr3	10071313	T	C	SYNONYMOUS_CODING	AT3G27260	LOW	1
Chr3	10139507	A	G
Chr3	10233890	T	G	NON_SYNONYMOUS_CODING	AT3G27640	MODERATE	0
Chr3	10481864	G	A
Chr3	10593349	C	T
Chr3	10641288	C	T	NON_SYNONYMOUS_CODING	AT3G28410	MODERATE	0.04
Chr3	10810092	G	T
Chr3	11025761	C	T
Chr3	11200823	C	T
Chr3	11231008	G	A
Chr3	11245174	C	T
Chr3	11310509	A	C
Chr3	11310519	A	G
Chr3	11351528	T	C
Chr3	11446824	C	T
Chr3	11447144	C	A
Chr3	11505508	C	A
Chr3	11526922	A	G
Chr3	11558914	G	A
Chr3	11571783	C	G
Chr3	11695013	T	G
Chr3	11732894	G	A
Chr3	11864432	G	A
Chr3	11868224	A	G
Chr3	11973476	T	G
Chr3	11985527	T	C
Chr3	12003013	C	T
Chr3	12045624	G	A
Chr3	12055521	C	T
Chr3	12297635	T	A
Chr3	12307544	G	C
Chr3	12329888	G	A
Chr3	12348456	G	A
Chr3	12434325	G	A
Chr3	12628702	C	T
Chr3	12634404	G	A
Chr3	12659537	G	A
Chr3	12678266	C	T
Chr3	12750613	G	A
Chr3	12784258	G	A
Chr3	12787558	C	T
Chr3	12813374	G	A
Chr3	12865474	T	A
Chr3	12943204	C	T
Chr3	12978821	C	T
Chr3	12989308	G	A
Chr3	13051233	G	A
Chr3	13056115	C	T
Chr3	13095514	C	T
Chr3	13114354	G	A
Chr3	13164266	C	T	SYNONYMOUS_CODING	AT3G32190	LOW	0.62
Chr3	13242305	G	A
Chr3	13258554	C	T
Chr3	13272360	C	T
Chr3	13386487	G	A
Chr3	13414550	A	C
Chr3	13450448	G	C
Chr3	13586917	C	T
Chr3	13653289	C	T
Chr3	13673785	G	A
Chr3	13747010	T	A
Chr3	13887638	G	A
Chr3	13958658	C	T
Chr3	14002506	G	A
Chr3	14003915	C	T
Chr3	14020219	G	A
Chr3	14035774	C	T
Chr3	14189994	G	A
Chr3	14204165	T	G
Chr3	14223888	A	T
Chr3	14304561	C	T
Chr3	14333341	C	T
Chr3	14362975	C	T
Chr3	14384181	A	G
Chr3	14463070	G	A
Chr3	14480811	C	A
Chr3	14507623	A	T
Chr3	14524032	T	C
Chr3	14583603	T	G
Chr3	14597027	C	T
Chr3	14706024	G	A
Chr3	14747518	C	T
Chr3	14814064	C	T
Chr3	14814086	G	A
Chr3	14814184	A	G
Chr3	14814538	G	A
Chr3	14814549	C	A
Chr3	14814634	A	G
Chr3	14828570	G	C
Chr3	14865971	A	C
Chr3	14867015	G	T
Chr3	14928509	G	T
Chr3	15015769	T	G	SYNONYMOUS_CODING	AT3G42950	LOW	1
Chr3	15053674	G	A
Chr3	15309378	C	T
Chr3	15406751	A	T
Chr3	15484691	C	T
Chr3	15508433	G	A
Chr3	15530484	G	A
Chr3	15818006	T	G
Chr3	15918032	C	T
Chr3	15998957	G	A
Chr3	16159735	T	C
Chr3	16185357	G	A
Chr3	16556099	C	T
Chr3	16594279	C	T
Chr3	16686583	T	A
Chr3	16703892	G	C
Chr3	16727559	C	T
Chr3	16939590	G	A
Chr3	16976696	G	A
Chr3	17019597	A	G
Chr3	17255185	C	A
Chr3	17337262	A	T	SYNONYMOUS_CODING	AT3G47070	LOW	1
Chr3	17337278	T	C	NON_SYNONYMOUS_CODING	AT3G47070	MODERATE	0.33
Chr3	17337430	G	T	SYNONYMOUS_CODING	AT3G47070	LOW	1
Chr3	17396086	C	T
Chr3	17493841	A	C	SPLICE_SITE_DONOR	AT3G47470	HIGH
Chr3	17493976	T	C	SYNONYMOUS_CODING	AT3G47470	LOW	1
Chr3	17494030	C	T	SYNONYMOUS_CODING	AT3G47470	LOW	1
Chr3	17494039	G	A	SYNONYMOUS_CODING	AT3G47470	LOW	1
Chr3	17842522	C	T
Chr3	17916422	G	T	START_GAINED	AT3G48380	LOW
Chr3	18087879	A	G
Chr3	18860087	G	A
Chr3	18892863	T	G
Chr3	18923465	G	A	SYNONYMOUS_CODING	AT3G50920	LOW
Chr3	19065911	A	T	NON_SYNONYMOUS_CODING	AT3G51360	MODERATE	0.2
Chr3	19271250	A	G
Chr3	19627914	G	A	SYNONYMOUS_CODING	AT3G52930	LOW	1
Chr3	19627938	T	C	SYNONYMOUS_CODING	AT3G52930	LOW	1
Chr3	19628010	T	G	SYNONYMOUS_CODING	AT3G52930	LOW	1
Chr3	19628019	G	A	SYNONYMOUS_CODING	AT3G52930	LOW	1
Chr3	19668673	G	C
Chr3	19753070	T	G
Chr3	19803866	C	T
Chr3	19803900	A	G
Chr3	19803936	A	G	SYNONYMOUS_CODING	AT3G53420	LOW	1
Chr3	20064348	T	A
Chr3	20090313	C	T
Chr3	20770374	G	A
Chr3	20787833	C	T
Chr3	20863571	G	A	SYNONYMOUS_CODING	AT3G56240	LOW	0.77
Chr3	21476467	T	C	SYNONYMOUS_CODING	AT3G58010	LOW	1
Chr3	21552698	T	G
Chr3	21574997	C	T
Chr3	22290486	G	A
Chr3	22647601	C	A
Chr4	31477	T	A
Chr4	490104	T	A
Chr4	703067	G	T	NON_SYNONYMOUS_CODING	AT4G01640	MODERATE	0
Chr4	987657	T	G
Chr4	1027781	T	G
Chr4	1027783	A	T
Chr4	1033443	C	G	NON_SYNONYMOUS_CODING	AT4G02330	MODERATE	0
Chr4	1200304	T	C
Chr4	1208221	T	C	NON_SYNONYMOUS_CODING	AT4G02730	MODERATE	0
Chr4	1291075	C	T
Chr4	1409876	T	G	NON_SYNONYMOUS_CODING	AT4G03200	MODERATE	0
Chr4	1629542	T	C
Chr4	1652137	T	A
Chr4	1686698	A	T
Chr4	1740870	T	A
Chr4	1757474	C	T
Chr4	1757476	G	T
Chr4	1775862	A	G
Chr4	1826267	A	T
Chr4	1977584	G	T
Chr4	1999096	C	T
Chr4	2080219	T	G
Chr4	2163937	G	A
Chr4	2229281	A	C
Chr4	2497130	C	T
Chr4	2674220	G	C
Chr4	2706876	C	T
Chr4	2787789	C	A
Chr4	2797948	C	T
Chr4	2871847	A	C
Chr4	3027843	A	G
Chr4	3040503	A	C
Chr4	3041076	G	A
Chr4	3042026	C	T
Chr4	3042032	A	T
Chr4	3044205	C	T
Chr4	3108355	C	T
Chr4	3155816	C	T
Chr4	3264073	C	A
Chr4	3336978	C	T
Chr4	3349612	G	T
Chr4	3481805	G	T
Chr4	3659369	C	A
Chr4	3747628	T	G
Chr4	4007372	T	G
Chr4	4056295	A	C
Chr4	4179670	C	T
Chr4	4361993	C	G
Chr4	4407356	C	T
Chr4	4429943	C	T
Chr4	4473344	C	A
Chr4	4483269	T	G
Chr4	4555897	C	T
Chr4	4774380	C	T
Chr4	5011481	A	C
Chr4	5064943	G	A
Chr4	5073541	G	A
Chr4	5453817	A	T
Chr4	5506783	C	T
Chr4	5524884	C	A
Chr4	6004015	T	A	NON_SYNONYMOUS_CODING	AT4G09466	MODERATE	1
Chr4	6037841	C	T	SYNONYMOUS_CODING	AT4G09545	LOW	1
Chr4	6198822	C	T
Chr4	6434508	C	A	START_LOST	AT4G10380	HIGH	0.03
Chr4	6792955	C	T
Chr4	6812893	C	T
Chr4	6821928	T	G
Chr4	6861644	A	C
Chr4	6905531	G	A
Chr4	6994901	G	T
Chr4	7155200	C	T
Chr4	7215738	G	A	NON_SYNONYMOUS_CODING	AT4G12040	MODERATE	0.04
Chr4	7235332	T	C
Chr4	7251968	T	A
Chr4	7282034	G	A
Chr4	7345952	C	T
Chr4	7353386	G	A
Chr4	7538124	G	T	STOP_GAINED	AT4G12850	HIGH	NA
Chr4	7711195	C	T	SYNONYMOUS_CODING	AT4G13263	LOW	1
Chr4	7764534	T	C
Chr4	7764539	T	A
Chr4	7764543	G	A
Chr4	7880515	C	T
Chr4	8029042	G	A
Chr4	8031144	T	A
Chr4	8142764	C	T
Chr4	8803369	A	T
Chr4	9061540	C	T	NON_SYNONYMOUS_CODING	AT4G15990	MODERATE	1
Chr4	9108396	G	T
Chr4	9113206	G	T
Chr4	9153159	C	G
Chr4	9182898	C	A
Chr4	9182904	T	A
Chr4	9188004	C	T
Chr4	9619110	T	G
Chr4	9909124	G	A
Chr4	10054474	A	C
Chr4	10065324	T	C
Chr4	10120537	G	A	SYNONYMOUS_CODING	AT4G18300	LOW	0.73
Chr4	10156540	C	T
Chr4	10286945	C	T
Chr4	10311053	C	T
Chr4	10343495	T	C
Chr4	10767057	T	A
Chr4	10866438	C	G	NON_SYNONYMOUS_CODING	AT4G20080	MODERATE	0.01
Chr4	10898028	C	T
Chr4	11494223	G	A	SYNONYMOUS_CODING	AT4G21630	LOW	1
Chr4	12143085	C	A	NON_SYNONYMOUS_CODING	AT4G23190	MODERATE	0.29
Chr4	12508532	A	G
Chr4	12508542	T	G
Chr4	12625475	T	G
Chr4	12849322	T	C
Chr4	12962853	G	A
Chr4	13193550	C	A
Chr4	13326310	A	C
Chr4	13536539	C	T
Chr4	13573116	C	G	NON_SYNONYMOUS_CODING	AT4G27040	MODERATE	0.03
Chr4	13942404	C	T
Chr4	13966112	G	A	NON_SYNONYMOUS_CODING	AT4G28100	MODERATE	0.01
Chr4	14169483	T	G
Chr4	14214726	C	T
Chr4	14216561	T	C
Chr4	14216564	A	C
Chr4	14316705	A	T	NON_SYNONYMOUS_CODING	AT4G29050	MODERATE	0.31
Chr4	14973979	G	T
Chr4	14978124	C	A
Chr4	15238372	C	T
Chr4	15431078	T	A
Chr4	15889217	G	A	NON_SYNONYMOUS_CODING	AT4G32920	MODERATE	0.17
Chr4	16001228	G	A	SYNONYMOUS_CODING	AT4G33180	LOW	1
Chr4	16127435	C	T	STOP_GAINED	AT4G33530	HIGH	NA
Chr4	16234408	G	A
Chr4	16460526	A	T	STOP_LOST	AT4G34420	HIGH	NA
Chr4	16582532	A	G	NON_SYNONYMOUS_CODING	AT4G34760	MODERATE	0.03
Chr4	16945315	A	T	SPLICE_SITE_ACCEPTOR	AT4G35770	HIGH
Chr4	17228042	G	A
Chr4	17317092	C	T
Chr4	17426146	A	G
Chr4	17841777	T	C
Chr4	17907780	A	C	NON_SYNONYMOUS_CODING	AT4G38180	MODERATE	0.51
Chr4	18275617	T	G
Chr5	5263	G	T
Chr5	259653	C	T	SYNONYMOUS_CODING	AT5G01690	LOW	0.54
Chr5	555569	C	A	NON_SYNONYMOUS_CODING	AT5G02500	MODERATE	0
Chr5	950110	C	G
Chr5	1030847	G	T
Chr5	1039181	A	G	NON_SYNONYMOUS_CODING	AT5G03880	MODERATE	0
Chr5	1144863	A	G
Chr5	1264236	A	C
Chr5	1298159	T	C
Chr5	1301483	G	A	NON_SYNONYMOUS_CODING	AT5G04540	MODERATE	0.01
Chr5	1415243	C	G
Chr5	1415425	T	A
Chr5	1439752	G	A	SYNONYMOUS_CODING	AT5G04920	LOW	1
Chr5	1457584	C	T
Chr5	1588804	G	A
Chr5	1606562	C	T
Chr5	1615276	A	T
Chr5	1979248	A	G
Chr5	1996214	A	T
Chr5	2105074	T	A
Chr5	2259013	G	A
Chr5	2377244	C	G
Chr5	2478948	C	T	NON_SYNONYMOUS_CODING	AT5G07770	MODERATE	0.01
Chr5	2614453	C	T
Chr5	2663293	A	G	SYNONYMOUS_CODING	AT5G08270	LOW	0.37
Chr5	2717598	T	G
Chr5	2860576	C	T
Chr5	3014424	C	T
Chr5	3114332	C	T
Chr5	3341245	C	T
Chr5	3740961	T	A
Chr5	3750753	C	T
Chr5	3751013	C	T
Chr5	4556940	G	C
Chr5	4640003	G	C
Chr5	4883804	C	T	SYNONYMOUS_CODING	AT5G15070	LOW	1
Chr5	5054732	C	T
Chr5	5374057	C	T	START_GAINED	AT5G16450	LOW
Chr5	5548448	T	C	NON_SYNONYMOUS_CODING	AT5G16870	MODERATE	0.1
Chr5	5941230	C	T	NON_SYNONYMOUS_CODING	AT5G17930	MODERATE	0.28
Chr5	6030831	T	C
Chr5	6478072	C	T
Chr5	6489865	C	T	NON_SYNONYMOUS_CODING	AT5G19280	MODERATE	0.16
Chr5	6686032	T	G
Chr5	7234989	C	T
Chr5	7466266	C	T
Chr5	7702872	G	A
Chr5	7818970	C	T
Chr5	7991297	G	A
Chr5	8029884	T	G	NON_SYNONYMOUS_CODING	AT5G23810	MODERATE	0.65
Chr5	8124048	A	C
Chr5	8186646	A	T
Chr5	8618968	C	T	SYNONYMOUS_CODING	AT5G25020	LOW	1
Chr5	8863479	C	T	NON_SYNONYMOUS_CODING	AT5G25460	MODERATE	0.2
Chr5	8946827	G	A
Chr5	8952218	C	G
Chr5	8971621	T	A
Chr5	9022540	G	A
Chr5	9035436	G	A
Chr5	9102392	G	T
Chr5	9250107	G	A
Chr5	9354300	G	A
Chr5	9368932	G	T
Chr5	9445328	G	A	START_GAINED	AT5G26850	LOW
Chr5	9728056	C	T	NON_SYNONYMOUS_CODING	AT5G27550	MODERATE	0.1
Chr5	9755513	C	T
Chr5	9925515	G	A
Chr5	9983000	C	T
Chr5	10183413	G	A
Chr5	10373354	G	A	NON_SYNONYMOUS_CODING	AT5G28450	MODERATE	0
Chr5	10447527	C	T
Chr5	10655870	G	A
Chr5	10767964	G	T
Chr5	10803499	C	A
Chr5	10817621	C	T
Chr5	11008073	T	G
Chr5	11050041	C	T
Chr5	11094023	C	T
Chr5	11125252	C	A
Chr5	11135051	C	T
Chr5	11137764	C	T
Chr5	11162765	G	A
Chr5	11194437	A	T
Chr5	11194438	A	T
Chr5	11203622	A	T
Chr5	11211627	G	A
Chr5	11218543	G	T
Chr5	11223330	T	C
Chr5	11223332	G	C
Chr5	11223339	G	T
Chr5	11223344	G	C
Chr5	11227070	T	G
Chr5	11246329	G	A
Chr5	11336598	G	A
Chr5	11361981	C	G
Chr5	11370181	A	C
Chr5	11481502	G	A
Chr5	11495348	G	T
Chr5	11518848	G	C
Chr5	11578538	C	T
Chr5	11579534	G	T
Chr5	11646705	C	A
Chr5	11662535	T	C
Chr5	11670578	A	T
Chr5	11698219	C	T
Chr5	11707717	T	A
Chr5	11729946	G	T
Chr5	11730078	A	T
Chr5	11862005	C	T
Chr5	11868273	T	G
Chr5	11919636	C	T
Chr5	11958831	T	G
Chr5	11960005	G	C
Chr5	11971043	A	C
Chr5	12027154	A	T
Chr5	12027155	A	G
Chr5	12065172	G	A
Chr5	12104632	C	A
Chr5	12142355	G	A
Chr5	12296244	T	C
Chr5	12348535	T	A
Chr5	12495291	G	C
Chr5	12501271	C	A
Chr5	12549365	C	T	NON_SYNONYMOUS_CODING	AT5G33280	MODERATE	0
Chr5	12648476	C	G
Chr5	12701193	C	T
Chr5	12728567	G	A
Chr5	12741622	G	A
Chr5	12898453	C	T
Chr5	13021500	G	A
Chr5	13072917	G	A
Chr5	13093240	G	A
Chr5	13138859	A	T
Chr5	13251495	G	A
Chr5	13282630	A	C
Chr5	13321271	A	T
Chr5	13483379	C	T
Chr5	13516903	T	G
Chr5	13638696	A	G
Chr5	13696864	G	T
Chr5	13713299	G	A
Chr5	13780353	T	G
Chr5	13983741	G	A
Chr5	13987380	G	A
Chr5	14220082	T	C
Chr5	14278894	C	T	NON_SYNONYMOUS_CODING	AT5G36240	MODERATE	0.66
Chr5	14280397	G	C
Chr5	14540324	A	G
Chr5	14553704	A	C
Chr5	14582111	T	G
Chr5	14605984	T	A
Chr5	15099518	A	C	NON_SYNONYMOUS_CODING	AT5G37920	MODERATE	0.55
Chr5	15325167	G	A
Chr5	15381299	A	C	SYNONYMOUS_CODING	AT5G38420	LOW	1
Chr5	15381963	A	G	NON_SYNONYMOUS_CODING	AT5G38420	MODERATE	0.7
Chr5	16672979	T	G
Chr5	16880093	C	T
Chr5	17012161	C	A
Chr5	17069670	A	C
Chr5	17124096	C	G
Chr5	17124097	T	C
Chr5	17484192	C	G
Chr5	17549656	G	C
Chr5	17957117	C	T
Chr5	18039913	G	A
Chr5	18282765	C	T
Chr5	18434763	A	C	NON_SYNONYMOUS_CODING	AT5G45500	MODERATE	0.24
Chr5	18467381	T	G
Chr5	18534182	G	A
Chr5	18659926	T	A
Chr5	18766460	T	G	NON_SYNONYMOUS_CODING	AT5G46270	MODERATE	0.03
Chr5	18857351	G	A
Chr5	19059094	G	A
Chr5	19059117	G	T
Chr5	19059118	C	T
Chr5	19059120	T	G
Chr5	19059122	T	C
Chr5	19059123	A	C
Chr5	19427135	C	G
Chr5	19541415	A	G	SYNONYMOUS_CODING	AT5G48180	LOW	1
Chr5	19541841	A	C	SYNONYMOUS_CODING	AT5G48180	LOW	0.92
Chr5	19542097	T	C	NON_SYNONYMOUS_CODING	AT5G48180	MODERATE	0.21
Chr5	19549635	A	T
Chr5	19561128	C	T	NON_SYNONYMOUS_CODING	AT5G48240	MODERATE	0.09
Chr5	19566531	T	G
Chr5	19677379	T	G
Chr5	19725203	C	G	NON_SYNONYMOUS_CODING	AT5G48640	MODERATE	0
Chr5	19997487	A	T
Chr5	20022636	A	T
Chr5	20058635	T	A
Chr5	20289346	G	T	NON_SYNONYMOUS_CODING	AT5G49890	MODERATE	0
Chr5	20483728	A	C	NON_SYNONYMOUS_CODING	AT5G50320	MODERATE	0
Chr5	20717286	T	A
Chr5	21168403	C	T	NON_SYNONYMOUS_CODING	AT5G52090	MODERATE	0.2
Chr5	21543049	C	T
Chr5	21620995	C	T
Chr5	21982278	T	C	SYNONYMOUS_CODING	AT5G54160	LOW	1
Chr5	22091849	G	A	NON_SYNONYMOUS_CODING	AT5G54400	MODERATE	0.01
Chr5	22132425	T	A	NON_SYNONYMOUS_CODING	AT5G54510	MODERATE	0
Chr5	22182550	C	T	NON_SYNONYMOUS_CODING	AT5G54590	MODERATE
Chr5	22246876	T	C	SYNONYMOUS_CODING	AT5G54770	LOW	1
Chr5	22308663	A	G	SYNONYMOUS_CODING	AT5G54940	LOW	1
Chr5	22702407	C	T
Chr5	22941327	C	T
Chr5	23397805	C	G
Chr5	23538573	G	A	NON_SYNONYMOUS_CODING	AT5G58160	MODERATE	0.02
Chr5	23660286	A	C
Chr5	23773314	C	T	NON_SYNONYMOUS_CODING	AT5G58870	MODERATE	0.02
Chr5	23796213	C	T
Chr5	23925171	C	G
Chr5	23925731	T	C	SYNONYMOUS_CODING	AT5G59310	LOW	0.56
Chr5	23934492	C	T	NON_SYNONYMOUS_CODING	AT5G59340	MODERATE	0.7
Chr5	24018928	G	A
Chr5	24305918	T	G
Chr5	24305919	G	A
Chr5	25005448	G	T
Chr5	25454795	C	T	SYNONYMOUS_CODING	AT5G63580	LOW	1
Chr5	25779572	G	A
Chr5	25799208	G	A	NON_SYNONYMOUS_CODING	AT5G64540	MODERATE	0.03
Chr5	26125943	C	A	NON_SYNONYMOUS_CODING	AT5G65380	MODERATE	0
Chr5	26129158	G	A	NON_SYNONYMOUS_CODING	AT5G65390	MODERATE	0
Chr5	26247454	T	G
Chr5	26314478	C	A	NON_SYNONYMOUS_CODING	AT5G65770	MODERATE	0
Chr5	26397820	G	C
Chr5	26458346	G	A
Chr5	26569423	C	T	SYNONYMOUS_CODING	AT5G66570	LOW	1
Chr5	26750732	T	G	SYNONYMOUS_CODING	AT5G67020	LOW	1
Chr5	26771625	C	G
ChrC	46495	A	T
ChrM	22630	T	C
ChrM	205421	A	T
Chr1	222432	T	TG
Chr1	847571	GCCCAAATCCA	G
Chr1	2881403	TGTTGTA	T	CODON_DELETION	AT1G08960	MODERATE
Chr1	3920099	TG	T
Chr1	4708653	TC	T
Chr1	5205939	AG	A
Chr1	6952985	T	TG	FRAME_SHIFT	AT1G20060	HIGH
Chr1	9834533	G	GA
Chr1	9960136	TG	T
Chr1	10417305	C	CA
Chr1	11880529	CCAGTT	C
Chr1	12721819	CCATTCATAAATATCACCATTTATGAGA	C
Chr1	14604981	TG	T
Chr1	14604988	TG	T
Chr1	16436738	AT	A	FRAME_SHIFT	AT1G43630	HIGH
Chr1	16580025	GA	G
Chr1	17690742	AC	A
Chr1	17695883	C	CA
Chr1	18249107	AAAAAAAAC	A
Chr1	18426948	C	CT
Chr1	19452851	A	ACTTCTTCTT
Chr1	19882834	C	CT
Chr1	22021753	CGCAG	C	FRAME_SHIFT	AT1G59830	HIGH
Chr1	22513933	T	TA
Chr1	23836580	A	AC	FRAME_SHIFT	AT1G64235	HIGH
Chr1	29897663	AT	A
Chr2	599005	T	TA
Chr2	616042	AT	A
Chr2	1501343	C	CT
Chr2	2993811	ATTGTTATGAGCCG	A
Chr2	3000384	TG	T
Chr2	3689000	CA	C
Chr2	4001937	GTA	G
Chr2	4350350	CA	C
Chr2	4962569	CAAATCTCCTTCACATGACAA	C
Chr2	5993274	C	CA
Chr2	6998660	GA	G
Chr2	8231755	T	TA
Chr2	9517024	TA	T	FRAME_SHIFT	AT2G22426	HIGH
Chr2	10406483	TCA	T
Chr2	12686238	ATT	A
Chr2	14907359	C	CT
Chr2	16128935	G	GCAA
Chr2	16147406	AC	A
Chr2	17696258	T	TA
Chr2	19071561	GGCTGGAAGAA	G	FRAME_SHIFT	AT2G46460	HIGH
Chr3	4319301	TA	T
Chr3	5133605	GA	G
Chr3	8001448	A	AGT
Chr3	9925158	GT	G
Chr3	11647897	AAC	A
Chr3	12824011	GAGT	G
Chr3	13327010	A	AT
Chr3	13403051	T	TAAGAAGAAG
Chr3	15138010	ATCACTCGACCTC	A
Chr3	15660024	CACATATATT	C
Chr3	15734001	AT	A
Chr3	16283173	T	TA
Chr3	16994901	G	GT
Chr3	16994926	C	CA
Chr3	17633104	AAG	A	FRAME_SHIFT	AT3G47790	HIGH
Chr3	19547617	G	GA
Chr3	20352703	GA	G
Chr3	22630231	AACAAATGAAACGCTCAACAAATGAATTG	A
Chr4	190284	C	CT
Chr4	1287293	CA	C
Chr4	1757461	GAGCAACTTACAT	G
Chr4	2318219	A	AT
Chr4	3223621	C	CT
Chr4	3563696	TGGTCGAGTAAATG	T
Chr4	4411847	TTCAACCTGC	T
Chr4	5152449	A	AT
Chr4	5702225	T	TA
Chr4	6502064	GCT	G	FRAME_SHIFT	AT4G10520	HIGH
Chr4	6666216	G	GATTTTTAATTA
Chr4	7764530	A	AAAAGACAAAAT
Chr4	8635953	C	CT
Chr4	8681091	GT	G
Chr4	8769630	T	TC
Chr4	9151947	C	CG	FRAME_SHIFT	AT4G16150	HIGH
Chr4	9188001	A	AATATT
Chr4	9323347	A	AACAACAAATTAATATTC
Chr4	9440413	AT	A
Chr4	9667453	T	TA
Chr4	9969274	A	AT
Chr4	10008769	C	CT
Chr4	13512924	GA	G	FRAME_SHIFT	AT4G26890	HIGH
Chr4	13554848	GA	G
Chr4	15206178	ATGTTTTGTTTT	A
Chr4	15431051	TTTTGATAATTTTATTTTAAATCATCA	T
Chr4	15842501	C	CCTCTTTCT
Chr4	17764410	G	GTC
Chr4	18567331	CT	C
Chr5	392608	CCA	C
Chr5	392611	AAC	A
Chr5	1470412	G	GA
Chr5	3095133	C	CT
Chr5	13493177	TTGAGAGTGGCAA	T
Chr5	16465483	CGTT	C
Chr5	17186412	T	TA
Chr5	18554146	AT	A
Chr5	19059135	GA	G
Chr5	19327019	GC	G
Chr5	19764742	T	TA	FRAME_SHIFT	AT5G48730	HIGH
Chr5	20076323	TC	T
Chr5	23925212	AG	A
Chr5	26157082	ACT	A
Chr5	26209116	T	TG
Chr5	26270204	G	GA
