# Supplementary material for: Ultra-high static magnetic field induces a change in the spectrum but not frequency of DNA spontaneous mutations in Arabidopsis thaliana
Source: Front Plant Sci. 2023 Dec 6;14:1305069. doi: 10.3389/fpls.2023.1305069 (PMC10731980; doi:10.3389/fpls.2023.1305069)
Supplement: Supplementary Table 2 — InDels flanking sequences. [file Table_2.xlsx]

## Sheet: Insertion
					*Spaces represent insertion sites
	Chr	Position	Group	Type	Flanking sequence	Inserted bases
	Chr1	17695883	CK	Homopolymeric	GTACTGCAAC AAAAAAACTT	A
	Chr3	8001448	CK	None	TGGCTACAAA GTGGACATCA	GT
	Chr3	16994901	CK	Homopolymeric	GTACTGCAAC AAAAAAACTT	T
	Chr4	190284	CK	Homopolymeric	AATAACATCC TTTTTTGTGA	T
	Chr5	17186412	CK	Homopolymeric	CAACAGACAT AAAAAAACCC	A
	Chr1	6952985	M24.5	None	GGCTATCCTT GAGAGTGAAA	G
	Chr1	10417305	M24.5	Homopolymeric	GTACTGCAAC AAAAAAACTT	A
	Chr1	19452851	M24.5	Polynucleotide repeat	AAAAACATTA CTTCTTCTTC	CTTCTTCTT
	Chr1	23836580	M24.5	Homopolymeric	GAACAAGCAA CCCCCCAGTA	C
	Chr2	5993274	M24.5	Homopolymeric	AGAAAAAAAC AAAAAAATTG	A
	Chr2	16128935	M24.5	None	TATGTGAATG CAGCGTGAGG	CAA
	Chr2	17696258	M24.5	Homopolymeric	ATTTCAAAAT AAAAAAATTG	A
	Chr3	13403051	M24.5	Polynucleotide repeat	ATTTAGGGTT AAGAAGAAGA	AAGAAGAAG
	Chr3	16283173	M24.5	None	GATAACGGCT AAATATATAT	A
	Chr3	16994926	M24.5	Homopolymeric	ATATCATATC AAAATTTTAA	A
	Chr4	2318219	M24.5	Homopolymeric	TGTTTTTATA TTTTTCGTTT	T
	Chr4	3223621	M24.5	Homopolymeric	ACCAAGATTC TTTTGCTTTT	T
	Chr4	6666216	M24.5	None	CATTCATGTG TGCATACATT	ATTTTTAATTA
	Chr4	9151947	M24.5	Homopolymeric	TTCTATCTGC GGGGCAAGGC	G
	Chr4	9188001	M24.5	None	ACTCATTTCA GACCCCATCG	ATATT
	Chr4	9667453	M24.5	Homopolymeric	CAAAGAAAGT AAAAAAAAGA	A
	Chr4	10008769	M24.5	None	GTCATTATTC TTACTCAATT	T
	Chr4	15842501	M24.5	None	AAATATTGGC CTCTTTCTCT	CTCTTTCT
	Chr4	17764410	M24.5	None	GACCTACATG TCTGGAGTTG	TC
	Chr5	26270204	M24.5	Homopolymeric	GAGATGAGTG AAAAAAAATA	A
	Chr1	222432	M30.5	None	AAATTTGTGT TTTCTGTAGA	G
	Chr1	19882834	M30.5	Homopolymeric	AATTCTACTC TTTTTTTTCT	T
	Chr1	22513933	M30.5	Homopolymeric	TCATATGGTT AAAAATGATA	A
	Chr2	599005	M30.5	None	AAACATAGCT AATTATCTAC	A
	Chr2	1501343	M30.5	None	TAATTTCCCC TTTAAGTCAA	T
	Chr2	8231755	M30.5	Homopolymeric	AATACATCAT AAAAAAAACA	A
	Chr2	14907359	M30.5	None	GCCACCACCC TCGAATCTCA	T
	Chr3	13327010	M30.5	Homopolymeric	ATTTTATAGA TTTTTTTCAC	T
	Chr3	19547617	M30.5	None	AGACTATAAG AAAGCATTCA	A
	Chr4	5152449	M30.5	None	TCATAAAAGA TCATTCATTA	T
	Chr4	5702225	M30.5	Homopolymeric	TATATATATT AAAAAACAAT	A
	Chr4	8635953	M30.5	Homopolymeric	TTTCTTTTCC TTTTCCTTCC	T
	Chr4	8769630	M30.5	Homopolymeric	ACTAGTAAAT AAAATGTTAA	C
	Chr4	9323347	M30.5	None	TCATAAAGCA AATGACTCTT	ACAACAAATTAATATTC
	Chr5	1470412	M30.5	Homopolymeric	CTATACAGAG AAAAAAAACA	A
	Chr5	3095133	M30.5	None	AAGTATAAGC TTGATCAGTT	T
	Chr5	19764742	M30.5	Homopolymeric	CAGGAGACTT AAAACAAATG	A
	Chr5	26209116	M30.5	None	CCTGGCAATT GGTTTAGATT	G
	Chr1	9834533	M33	None	GAATTGGTTG AAATAATCTG	A
	Chr1	18426948	M33	Homopolymeric	TATACTAAAC TTTTTTTTTC	T
	Chr4	7764530	M33	None	GCTATTACAA AAATTGTTTG	AAAGACAAAAT
	Chr4	9969274	M33	Homopolymeric	TAGTGTCTAA TTTTTTTATT	T

## Sheet: Deletions
					*Red letters represent deleted bases
	Chr	Position	Group	Type	Flanking sequence
	Chr1	5205939	CK	Homopolymeric	GCAATATTTAGGTTTTTTTTT
	Chr1	16436738	CK	None	TTTTCTTTGATTCGTCCATAA
	Chr1	16580025	CK	None	AACCAAAACGAAAATAATTGA
	Chr2	10406483	CK	Polynucleotide repeat	ATTACCAAATCACACACACACC
	Chr2	12686238	CK	None	CAATTTACAATTTCGGTCTCAA
	Chr2	19071561	CK	None	CCACCCCACGGCTGGAAGAAGTGTAACTAT
	Chr3	4319301	CK	None	TCGGAGGGTTATATAGTCCAC
	Chr3	5133605	CK	None	TTGAGCAAGGAAGGCAGCAAA
	Chr3	12824011	CK	None	GGAAATGGAGAGTAAATAGGCTA
	Chr4	1287293	CK	Homopolymeric	CTCTTGCTGCAAAAAAAAGAC
	Chr4	9440413	CK	Homopolymeric	AGTAAAAATATTTAAAAAATA
	Chr1	2881403	M24.5	None	GCCGGTCATTGTTGTAGCTTTCATAA
	Chr1	3920099	M24.5	Homopolymeric	TTTTTTTTTTGCTTATGAACC
	Chr1	29897663	M24.5	None	AATAAAGGAATTATTAGTGAT
	Chr2	616042	M24.5	None	ACAATACCAATTGATGAGCGG
	Chr2	2993811	M24.5	None	TTCAAATGCATTGTTATGAGCCGTTGATTAGAT
	Chr2	3689000	M24.5	Homopolymeric	CCTGATAGTCAACCCCTTCTT
	Chr2	16147406	M24.5	None	CAGGCCTTGACCAGACCACCA
	Chr3	15138010	M24.5	None	CTCCAGCTAATCACTCGACCTCTCACTCGACC
	Chr3	17633104	M24.5	None	GCCTCGAGGAAGAGCTTATGGG
	Chr3	22630231	M24.5	None	ACATGAATTAACAAATGAAACGCTCAACAAATGAATTGACAAATGAAA
	Chr4	3563696	M24.5	None	GGTTACCCTTGGTCGAGTAAATGGGTCGAGTAG
	Chr4	13512924	M24.5	None	GATTCATGCGAAAGCTCCAAA
	Chr4	15206178	M24.5	Polynucleotide repeat	TTGAGCTTTATGTTTTGTTTTTGTTTTGTTT
	Chr4	15431051	M24.5	None	ATATGGTTATTTTGATAATTTTATTTTAAATCATCATCGAATTTCT
	Chr5	13493177	M24.5	None	GTTGTGACATTGAGAGTGGCAATGAGAGTGGC
	Chr5	20076323	M24.5	Polynucleotide repeat	TATGCTCTCTCACGAGAGCAA
	Chr5	23925212	M24.5	None	ACAAAGACAAGGTAAATATCA
	Chr1	847571	M30.5	None	CGTTCCACTGCCCAAATCCACCTCTGGTTC
	Chr1	4708653	M30.5	Homopolymeric	TTGGGAATTTCTTTTTTTATT
	Chr1	9960136	M30.5	None	CTTACGCGCTGAATGTTTTTT
	Chr1	12721819	M30.5	None	AGTGTACGTCCATTCATAAATATCACCATTTATGAGACAAACCAAAG
	Chr1	17690742	M30.5	Homopolymeric	TTCTCTTTGACCAAAAAAAAA
	Chr1	18249107	M30.5	Homopolymeric	AAAAAAAAAAAAAAAAACTAAATACTGA
	Chr1	22021753	M30.5	None	TGATTCCCTCGCAGGATCGTAAGT
	Chr2	4001937	M30.5	None	GGTCTCCTTGTATATGGTGGCA
	Chr2	4350350	M30.5	Homopolymeric	GAAAATTAACAAAAAAAAATT
	Chr2	4962569	M30.5	None	CAAACGTGACAAATCTCCTTCACATGACAAAAATCTCCTT
	Chr2	9517024	M30.5	Homopolymeric	AAATGCATATAAAAAAGAGGT
	Chr3	9925158	M30.5	Homopolymeric	AACCGAATAGTTTTTTTTGTG
	Chr3	15660024	M30.5	None	TAGGAAAAACACATATATTAAGGTAAATA
	Chr3	20352703	M30.5	Homopolymeric	AAATGAAAGGAAAAAAAAAGA
	Chr4	1757461	M30.5	None	TGTTGGACCGAGCAACTTACATCTGGGCCGAG
	Chr4	4411847	M30.5	None	CAACACAAGTTCAACCTGCTCACTCGAGA
	Chr4	8681091	M30.5	Homopolymeric	GCATGTAGTGTTTTTTTATAG
	Chr4	13554848	M30.5	Homopolymeric	AATCCAAAAGAAAAAAAAAAG
	Chr4	18567331	M30.5	Homopolymeric	ATTAATTTTCTTTTTTTTTGG
	Chr5	392611	M30.5	None	AAAATTCCAAACCATCCCCATT
	Chr5	16465483	M30.5	None	AGTCATCAACGTTGTAATTATAA
	Chr5	18554146	M30.5	Homopolymeric	TGGGGCACTATTTTTTTAATA
	Chr5	19327019	M30.5	None	TATAGGTTTGCCGTATGCCGT
	Chr5	26157082	M30.5	None	AGAAAAGAGACTCTCGCATTTT
	Chr1	11880529	M33	None	CAGAGAGGACCAGTTATTTTGTGTA
	Chr1	14604981	M33	Homopolymeric	TCTAAGGTTTGGGTTTTGGTT
	Chr1	14604988	M33	Homopolymeric	TTTGGGTTTTGGTTTTTCTTT
	Chr2	3000384	M33	None	GTTCTAATATGGGTCAGTTAA
	Chr2	6998660	M33	Homopolymeric	GTTGTTACAGAAAAAAAAAAT
	Chr3	11647897	M33	None	ATAATATGCAACACGTAACCAA
	Chr3	15734001	M33	Homopolymeric	CTAGAAAATATTTTTTTTCTT
	Chr4	6502064	M33	None	CTCCAAATAGCTCTATAAATGA
	Chr5	392608	M33	None	AATAAAATTCCAAACCATCCCC
	Chr5	19059135	M33	Homopolymeric	GGTTTAATAGAAAAAAAATCA
