# Supplementary material for: Ultra-high static magnetic field induces a change in the spectrum but not frequency of DNA spontaneous mutations in Arabidopsis thaliana
Source: Front Plant Sci. 2023 Dec 6;14:1305069. doi: 10.3389/fpls.2023.1305069 (PMC10731980; doi:10.3389/fpls.2023.1305069)
Supplement: Supplementary Table 3 — Metascape result. [file Table_3.xlsx]

## Sheet: Annotation
SIFT	Group	MyList	Gene ID	Type	Tax ID	Homologene Gene ID	Homologene Gene Tax ID	Gene Symbol	Description	Biological Process (GO)	Kinase Class (UniProt)	GO:0046148 pigment biosynthetic process
0	CK	AT1G05550	837057	ensembl_gene_id	A. thaliana	837057	A. thaliana	AT1G05550	hypothetical protein (DUF295)	GO:0009908 flower development;GO:0090567 reproductive shoot system development;GO:0048367 shoot system development		0
0		AT1G18070	838387	ensembl_gene_id	A. thaliana	838387	A. thaliana	AT1G18070	Translation elongation factor EF1A/initiation factor IF2gamma family protein	GO:0000288 nuclear-transcribed mRNA catabolic process, deadenylation-dependent decay;GO:0006415 translational termination;GO:0050779 RNA destabilization		0
0.61		AT1G31650	840052	ensembl_gene_id	A. thaliana	840052	A. thaliana	ROPGEF14	RHO guanyl-nucleotide exchange factor 14	GO:0080092 regulation of pollen tube growth;GO:0010769 regulation of cell morphogenesis involved in differentiation;GO:0051510 regulation of unidimensional cell growth		0
0.03		AT1G43090	840908	ensembl_gene_id	A. thaliana	840908	A. thaliana	AT1G43090	Pectin lyase-like superfamily protein	GO:0005975 carbohydrate metabolic process;GO:0044238 primary metabolic process;GO:0071704 organic substance metabolic process		0
1		AT1G48480	841269	ensembl_gene_id	A. thaliana	841269	A. thaliana	RKL1	receptor-like kinase 1	GO:0006468 protein phosphorylation;GO:0016310 phosphorylation;GO:0042742 defense response to bacterium	yes	0
1		AT1G63050	842608	ensembl_gene_id	A. thaliana	842608	A. thaliana	LPLAT2	MBOAT (membrane bound O-acyl transferase) family protein	GO:0019375 galactolipid biosynthetic process;GO:0019374 galactolipid metabolic process;GO:0019432 triglyceride biosynthetic process		0
0.02		AT1G63160	842620	ensembl_gene_id	A. thaliana	842620	A. thaliana	RFC2	replication factor C 2			0
1		AT1G80080	844348	ensembl_gene_id	A. thaliana	844348	A. thaliana	TMM	Leucine-rich repeat (LRR) family protein	GO:1905034 regulation of antifungal innate immune response;GO:0010376 stomatal complex formation;GO:0010375 stomatal complex patterning		0
1		AT2G15185	816007	ensembl_gene_id	A. thaliana	816007	A. thaliana	AT2G15185	zinc knuckle (CCHC-type) protein-like protein	GO:0008150 biological_process		0
0		AT2G15880	816084	ensembl_gene_id	A. thaliana	816084	A. thaliana	AT2G15880	Leucine-rich repeat (LRR) family protein	GO:0048638 regulation of developmental growth;GO:0040008 regulation of growth;GO:2000241 regulation of reproductive process		0
0		AT2G20562	5007888	ensembl_gene_id	A. thaliana	5007888	A. thaliana	AT2G20562	taximin	GO:0031347 regulation of defense response;GO:0050832 defense response to fungus;GO:0080134 regulation of response to stress		0
0		AT2G28800	817429	ensembl_gene_id	A. thaliana	817429	A. thaliana	ALB3	63 kDa inner membrane family protein	GO:0045038 protein import into chloroplast thylakoid membrane;GO:0017038 protein import;GO:0006612 protein targeting to membrane		0
0.11		AT3G01650	819911	ensembl_gene_id	A. thaliana	819911	A. thaliana	RGLG1	RING domain ligase1	GO:0070534 protein K63-linked ubiquitination;GO:0080148 negative regulation of response to water deprivation;GO:0000209 protein polyubiquitination		0
0.32		AT3G13180	820508	ensembl_gene_id	A. thaliana	820508	A. thaliana	AT3G13180	NOL1/NOP2/sun family protein / antitermination NusB domain-containing protein	GO:0006355 regulation of DNA-templated transcription;GO:1903506 regulation of nucleic acid-templated transcription;GO:2001141 regulation of RNA biosynthetic process		0
1		AT3G17650	821032	ensembl_gene_id	A. thaliana	821032	A. thaliana	YSL5	YELLOW STRIPE like 5	GO:0010118 stomatal movement;GO:0014070 response to organic cyclic compound;GO:0042742 defense response to bacterium		0
0		AT3G26920	822308	ensembl_gene_id	A. thaliana	822308	A. thaliana	AT3G26920	FBD / Leucine Rich Repeat domains containing protein	GO:0008150 biological_process		0
0		AT3G27640	822386	ensembl_gene_id	A. thaliana	822386	A. thaliana	AT3G27640	Transducin/WD40 repeat-like superfamily protein	GO:0019219 regulation of nucleobase-containing compound metabolic process;GO:0051171 regulation of nitrogen compound metabolic process;GO:0031323 regulation of cellular metabolic process		0
0		AT3G48380	823996	ensembl_gene_id	A. thaliana	823996	A. thaliana	AT3G48380	Peptidase C78, ubiquitin fold modifier-specific peptidase 1/ 2	GO:0009790 embryo development;GO:0051641 cellular localization;GO:0009892 negative regulation of metabolic process		0
1		AT3G58010	824970	ensembl_gene_id	A. thaliana	824970	A. thaliana	PGL34	plastoglobulin 34kD	GO:0008150 biological_process		0
0		AT4G02730	828189	ensembl_gene_id	A. thaliana	828189	A. thaliana	WDR5b	Transducin/WD40 repeat-like superfamily protein			0
0.04		AT4G12040	826812	ensembl_gene_id	A. thaliana	826812	A. thaliana	SAP7	A20/AN1-like zinc finger family protein	GO:0009966 regulation of signal transduction;GO:0023051 regulation of signaling;GO:0010646 regulation of cell communication		0
NA		AT4G34420	829593	ensembl_gene_id	A. thaliana	829593	A. thaliana	AT4G34420	P-loop containing nucleoside triphosphate hydrolases superfamily protein	GO:0008150 biological_process		0
0.37		AT5G08270	830723	ensembl_gene_id	A. thaliana	830723	A. thaliana	AT5G08270	C5orf35	GO:0008150 biological_process		0
0.65		AT5G23810	832446	ensembl_gene_id	A. thaliana	832446	A. thaliana	AAP7	amino acid permease 7	GO:0006865 amino acid transport;GO:0046942 carboxylic acid transport;GO:0015849 organic acid transport		0
0.2		AT5G25460	832620	ensembl_gene_id	A. thaliana	832620	A. thaliana	DGR2	transmembrane protein, putative (Protein of unknown function, DUF642)	GO:0010015 root morphogenesis;GO:1905392 plant organ morphogenesis;GO:0048364 root development		0
0		AT5G48640	834921	ensembl_gene_id	A. thaliana	834921	A. thaliana	AT5G48640	Cyclin family protein	GO:0006357 regulation of transcription by RNA polymerase II;GO:0006355 regulation of DNA-templated transcription;GO:1903506 regulation of nucleic acid-templated transcription		0
0		AT5G54590	835548	ensembl_gene_id	A. thaliana	835548	A. thaliana	CRLK1	Protein kinase superfamily protein	GO:0009631 cold acclimation;GO:0009409 response to cold;GO:0009266 response to temperature stimulus	yes	0
0.02		AT5G58870	836004	ensembl_gene_id	A. thaliana	836004	A. thaliana	ftsh9	FTSH protease 9			0
1		AT5G63580	836477	ensembl_gene_id	A. thaliana	836477	A. thaliana	FLS2	flavonol synthase 2	GO:0051553 flavone biosynthetic process;GO:0051555 flavonol biosynthetic process;GO:0051552 flavone metabolic process		1
FRAME_SHIFT		AT1G43630	840947	ensembl_gene_id	A. thaliana	840947	A. thaliana	AT1G43630	plant/protein (DUF793)	GO:0008150 biological_process		0
FRAME_SHIFT		AT2G46460	819255	ensembl_gene_id	A. thaliana	819255	A. thaliana	AT2G46460	Polynucleotidyl transferase, ribonuclease H-like superfamily protein	GO:0008150 biological_process		0
0	M24.5	AT1G08030	837318	ensembl_gene_id	A. thaliana	837318	A. thaliana	TPST	tyrosylprotein sulfotransferase	GO:0010366 negative regulation of ethylene biosynthetic process;GO:0031336 negative regulation of sulfur amino acid metabolic process;GO:0051175 negative regulation of sulfur metabolic process		0
0.08		AT1G08520	837374	ensembl_gene_id	A. thaliana	837374	A. thaliana	ALB1	ALBINA 1	GO:0015995 chlorophyll biosynthetic process;GO:0006779 porphyrin-containing compound biosynthetic process;GO:0033014 tetrapyrrole biosynthetic process		1
1		AT1G09890	837521	ensembl_gene_id	A. thaliana	837521	A. thaliana	AT1G09890	Rhamnogalacturonate lyase family protein	GO:0005975 carbohydrate metabolic process;GO:0044238 primary metabolic process;GO:0071704 organic substance metabolic process		0
1		AT1G12040	837756	ensembl_gene_id	A. thaliana	837756	A. thaliana	LRX1	leucine-rich repeat/extensin 1	GO:0010054 trichoblast differentiation;GO:0010053 root epidermal cell differentiation;GO:0090627 plant epidermal cell differentiation		0
0		AT1G16030	838174	ensembl_gene_id	A. thaliana	838174	A. thaliana	Hsp70b	heat shock protein 70B	GO:0006457 protein folding;GO:0009615 response to virus;GO:0009408 response to heat		0
0.69		AT1G20730	838663	ensembl_gene_id	A. thaliana	838663	A. thaliana	AT1G20730	transport/golgi organization-like protein, putative (DUF833)	GO:0008150 biological_process		0
1		AT1G24070	839019	ensembl_gene_id	A. thaliana	839019	A. thaliana	CSLA10	cellulose synthase-like A10	GO:0018130 heterocycle biosynthetic process;GO:0019438 aromatic compound biosynthetic process;GO:1901362 organic cyclic compound biosynthetic process		0
0		AT1G27430	839633	ensembl_gene_id	A. thaliana	839633	A. thaliana	AT1G27430	GYF domain-containing protein	GO:0010228 vegetative to reproductive phase transition of meristem;GO:0008104 protein localization;GO:0048507 meristem development		0
0		AT1G30890	839973	ensembl_gene_id	A. thaliana	839973	A. thaliana	AT1G30890	Integral membrane HRF1 family protein			0
0.5		AT1G33390	840232	ensembl_gene_id	A. thaliana	840232	A. thaliana	FAS4	RNA helicase family protein	GO:0051252 regulation of RNA metabolic process;GO:0019219 regulation of nucleobase-containing compound metabolic process;GO:0051171 regulation of nitrogen compound metabolic process		0
0.76		AT1G51880	841615	ensembl_gene_id	A. thaliana	841615	A. thaliana	RHS6	root hair specific 6	GO:0015698 inorganic anion transport;GO:0048588 developmental cell growth;GO:0048468 cell development	yes	0
0		AT1G55900	842040	ensembl_gene_id	A. thaliana	842040	A. thaliana	TIM50	Haloacid dehalogenase-like hydrolase (HAD) superfamily protein	GO:0009793 embryo development ending in seed dormancy;GO:0009790 embryo development;GO:0048316 seed development		0
0		AT1G62380	842536	ensembl_gene_id	A. thaliana	842536	A. thaliana	ACO2	ACC oxidase 2	GO:0009727 detection of ethylene stimulus;GO:0071732 cellular response to nitric oxide;GO:0071731 response to nitric oxide		0
1		AT1G64930	842801	ensembl_gene_id	A. thaliana	842801	A. thaliana	CYP89A7	cytochrome P450, family 87, subfamily A, polypeptide 7			0
0.35		AT1G65240	842831	ensembl_gene_id	A. thaliana	842831	A. thaliana	AT1G65240	Eukaryotic aspartyl protease family protein	GO:0006935 chemotaxis;GO:0010183 pollen tube guidance;GO:0040011 locomotion		0
0		AT1G67090	843029	ensembl_gene_id	A. thaliana	843029	A. thaliana	RBCS1A	ribulose bisphosphate carboxylase small chain 1A	GO:0110102 ribulose bisphosphate carboxylase complex assembly;GO:0015979 photosynthesis;GO:0065003 protein-containing complex assembly		0
0		AT1G70830	843420	ensembl_gene_id	A. thaliana	843420	A. thaliana	MLP28	MLP-like protein 28	GO:0010383 cell wall polysaccharide metabolic process;GO:0044036 cell wall macromolecule metabolic process;GO:0005976 polysaccharide metabolic process		0
1		AT1G72420	843574	ensembl_gene_id	A. thaliana	843574	A. thaliana	AT1G72420	NADH:ubiquinone oxidoreductase intermediate-associated protein 30			0
1		AT1G78310	844166	ensembl_gene_id	A. thaliana	844166	A. thaliana	AT1G78310	VQ motif-containing protein	GO:0043433 negative regulation of DNA-binding transcription factor activity;GO:0006883 intracellular sodium ion homeostasis;GO:0030007 intracellular potassium ion homeostasis		0
0.06		AT2G04070	814943	ensembl_gene_id	A. thaliana	814943	A. thaliana	AT2G04070	MATE efflux family protein	GO:0046618 xenobiotic export from cell;GO:1990961 xenobiotic detoxification by transmembrane export across the plasma membrane;GO:0042908 xenobiotic transport		0
0		AT2G11626	815637	ensembl_gene_id	A. thaliana	815637	A. thaliana	AT2G11626	uncharacterized protein	GO:0008150 biological_process		0
0		AT2G27950	817339	ensembl_gene_id	A. thaliana	817339	A. thaliana	AT2G27950	Ring/U-Box superfamily protein	GO:0046700 heterocycle catabolic process;GO:0044270 cellular nitrogen compound catabolic process;GO:0019439 aromatic compound catabolic process		0
0		AT2G31200	817676	ensembl_gene_id	A. thaliana	817676	A. thaliana	ADF6	actin depolymerizing factor 6	GO:0030042 actin filament depolymerization;GO:0051261 protein depolymerization;GO:0008154 actin polymerization or depolymerization		0
0.01		AT2G32730	817833	ensembl_gene_id	A. thaliana	817833	A. thaliana	AT2G32730	26S proteasome regulatory complex, non-ATPase subcomplex, Rpn2/Psmd1 subunit	GO:0042176 regulation of protein catabolic process;GO:0009894 regulation of catabolic process;GO:0051246 regulation of protein metabolic process		0
0		AT2G33830	817950	ensembl_gene_id	A. thaliana	817950	A. thaliana	AT2G33830	Dormancy/auxin associated family protein	GO:0009617 response to bacterium;GO:0043207 response to external biotic stimulus;GO:0051707 response to other organism		0
0		AT2G38530	818435	ensembl_gene_id	A. thaliana	818435	A. thaliana	LTP2	lipid transfer protein 2	GO:0006649 phospholipid transfer to membrane;GO:0015914 phospholipid transport;GO:0010143 cutin biosynthetic process		0
1		AT2G39730	818558	ensembl_gene_id	A. thaliana	818558	A. thaliana	RCA	rubisco activase	GO:0010150 leaf senescence;GO:0090693 plant organ senescence;GO:0048366 leaf development		0
1		AT2G40090	818597	ensembl_gene_id	A. thaliana	818597	A. thaliana	ATH9	ABC2 homolog 9	GO:0048638 regulation of developmental growth;GO:0040008 regulation of growth;GO:2000241 regulation of reproductive process		0
0		AT2G43900	818994	ensembl_gene_id	A. thaliana	818994	A. thaliana	5PTase12	Endonuclease/exonuclease/phosphatase family protein	GO:0046856 phosphatidylinositol dephosphorylation;GO:0046839 phospholipid dephosphorylation;GO:0043647 inositol phosphate metabolic process		0
0		AT2G46560	819268	ensembl_gene_id	A. thaliana	819268	A. thaliana	AT2G46560	transducin family protein / WD-40 repeat family protein			0
0		AT2G47410	819354	ensembl_gene_id	A. thaliana	819354	A. thaliana	AT2G47410	WD40 domain-containing protein	GO:0008150 biological_process		0
0.01		AT3G02400	821210	ensembl_gene_id	A. thaliana	821210	A. thaliana	AT3G02400	SMAD/FHA domain-containing protein	GO:0016559 peroxisome fission;GO:0007031 peroxisome organization;GO:0048285 organelle fission		0
0.89		AT3G07180	819905	ensembl_gene_id	A. thaliana	819905	A. thaliana	AT3G07180	GPI transamidase component PIG-S-like protein	GO:0008104 protein localization;GO:0070727 cellular macromolecule localization;GO:0033036 macromolecule localization		0
0.8		AT3G11830	820356	ensembl_gene_id	A. thaliana	820356	A. thaliana	AT3G11830	TCP-1/cpn60 chaperonin family protein			0
0		AT3G16240	820870	ensembl_gene_id	A. thaliana	820870	A. thaliana	DELTA-TIP	delta tonoplast integral protein	GO:0015840 urea transport;GO:0019755 one-carbon compound transport;GO:0006833 water transport		0
0.94		AT3G16420	820890	ensembl_gene_id	A. thaliana	820890	A. thaliana	PBP1	PYK10-binding protein 1	GO:0006457 protein folding;GO:0009987 cellular process;GO:0008150 biological_process		0
1		AT3G16770	820929	ensembl_gene_id	A. thaliana	820929	A. thaliana	EBP	ethylene-responsive element binding protein	GO:0009873 ethylene-activated signaling pathway;GO:0071369 cellular response to ethylene stimulus;GO:0010286 heat acclimation		0
1		AT3G25240	822118	ensembl_gene_id	A. thaliana	822118	A. thaliana	AT3G25240	sulfate/thiosulfate import ATP-binding protein, putative (DUF506)	GO:0050832 defense response to fungus;GO:0014070 response to organic cyclic compound;GO:0042742 defense response to bacterium		0
1		AT3G26520	822259	ensembl_gene_id	A. thaliana	822259	A. thaliana	TIP2	tonoplast intrinsic protein 2	GO:0080170 hydrogen peroxide transmembrane transport;GO:0055085 transmembrane transport;GO:0071702 organic substance transport		0
1		AT3G47070	823860	ensembl_gene_id	A. thaliana	823860	A. thaliana	AT3G47070	thylakoid soluble phosphoprotein	GO:0006721 terpenoid metabolic process;GO:0006720 isoprenoid metabolic process;GO:0008610 lipid biosynthetic process		0
0		AT3G47470	823901	ensembl_gene_id	A. thaliana	823901	A. thaliana	LHCA4	light-harvesting chlorophyll-protein complex I subunit A4	GO:0009768 photosynthesis, light harvesting in photosystem I;GO:0009765 photosynthesis, light harvesting;GO:0009645 response to low light intensity stimulus		0
1		AT3G52930	824459	ensembl_gene_id	A. thaliana	824459	A. thaliana	FBA8	Aldolase superfamily protein	GO:0006094 gluconeogenesis;GO:0019319 hexose biosynthetic process;GO:0006098 pentose-phosphate shunt		0
1		AT3G53420	824510	ensembl_gene_id	A. thaliana	824510	A. thaliana	PIP2A	plasma membrane intrinsic protein 2A	GO:0080170 hydrogen peroxide transmembrane transport;GO:0006833 water transport;GO:0042044 fluid transport		0
0.77		AT3G56240	824790	ensembl_gene_id	A. thaliana	824790	A. thaliana	CCH	copper chaperone	GO:0006878 intracellular copper ion homeostasis;GO:0034755 iron ion transmembrane transport;GO:0055070 copper ion homeostasis		0
0		AT4G03200	828041	ensembl_gene_id	A. thaliana	828041	A. thaliana	AT4G03200	catalytics	GO:0005975 carbohydrate metabolic process;GO:0044238 primary metabolic process;GO:0071704 organic substance metabolic process		0
1		AT4G09466	6240280	ensembl_gene_id	A. thaliana	6240280	A. thaliana	AT4G09466	Carbohydrate-binding X8 domain superfamily protein	GO:0008150 biological_process		0
0.03		AT4G10380	826630	ensembl_gene_id	A. thaliana	826630	A. thaliana	NIP5;1	NOD26-like intrinsic protein 5;1	GO:0015700 arsenite transport;GO:0010036 response to boron-containing substance;GO:0046713 borate transport		0
NA		AT4G12850	826897	ensembl_gene_id	A. thaliana	826897	A. thaliana	AT4G12850	Far-red impaired responsive (FAR1) family protein	GO:0036211 protein modification process;GO:0043412 macromolecule modification;GO:0019538 protein metabolic process		0
0.03		AT4G27040	828812	ensembl_gene_id	A. thaliana	828812	A. thaliana	VPS22	EAP30/Vps36 family protein	GO:0016192 vesicle-mediated transport;GO:0000902 cell morphogenesis;GO:0009653 anatomical structure morphogenesis		0
0.01		AT4G28100	828926	ensembl_gene_id	A. thaliana	828926	A. thaliana	AT4G28100	uncharacterized protein	GO:0008356 asymmetric cell division;GO:1903046 meiotic cell cycle process;GO:0051321 meiotic cell cycle		0
0.17		AT4G32920	829429	ensembl_gene_id	A. thaliana	829429	A. thaliana	AT4G32920	glycine-rich protein	GO:0009738 abscisic acid-activated signaling pathway;GO:0071215 cellular response to abscisic acid stimulus;GO:0097306 cellular response to alcohol		0
0.03		AT4G34760	829628	ensembl_gene_id	A. thaliana	829628	A. thaliana	AT4G34760	SAUR-like auxin-responsive protein family	GO:0009741 response to brassinosteroid;GO:0009733 response to auxin;GO:0014070 response to organic cyclic compound		0
0		AT4G35770	829730	ensembl_gene_id	A. thaliana	829730	A. thaliana	SEN1	Rhodanese/Cell cycle control phosphatase superfamily protein	GO:0009753 response to jasmonic acid;GO:0070542 response to fatty acid;GO:0006979 response to oxidative stress		0
0		AT5G02500	831020	ensembl_gene_id	A. thaliana	831020	A. thaliana	HSC70-1	heat shock cognate protein 70-1	GO:0090332 stomatal closure;GO:0010187 negative regulation of seed germination;GO:0010286 heat acclimation		0
1		AT5G04920	830374	ensembl_gene_id	A. thaliana	830374	A. thaliana	AT5G04920	EAP30/Vps36 family protein	GO:0071985 multivesicular body sorting pathway;GO:0007033 vacuole organization;GO:0090351 seedling development		0
1		AT5G15070	831359	ensembl_gene_id	A. thaliana	831359	A. thaliana	AT5G15070	Phosphoglycerate mutase-like family protein	GO:0046136 positive regulation of vitamin metabolic process;GO:1904966 positive regulation of vitamin E biosynthetic process;GO:1904965 regulation of vitamin E biosynthetic process	yes	0
0.1		AT5G27550	832815	ensembl_gene_id	A. thaliana	832815	A. thaliana	AT5G27550	P-loop containing nucleoside triphosphate hydrolases superfamily protein			0
0.66		AT5G36240	833621	ensembl_gene_id	A. thaliana	833621	A. thaliana	AT5G36240	zinc knuckle (CCHC-type) family protein	GO:0008150 biological_process		0
1		AT5G38420	833829	ensembl_gene_id	A. thaliana	833829	A. thaliana	RBCS2B	Ribulose bisphosphate carboxylase (small chain) family protein	GO:0071482 cellular response to light stimulus;GO:0071478 cellular response to radiation;GO:0009658 chloroplast organization		0
0.03		AT5G46270	834669	ensembl_gene_id	A. thaliana	834669	A. thaliana	AT5G46270	Disease resistance protein (TIR-NBS-LRR class) family	GO:0007165 signal transduction;GO:0023052 signaling;GO:0007154 cell communication		0
1		AT5G48180	834871	ensembl_gene_id	A. thaliana	834871	A. thaliana	NSP5	nitrile specifier protein 5	GO:0050898 nitrile metabolic process;GO:0080028 nitrile biosynthetic process;GO:0016145 S-glycoside catabolic process		0
0.09		AT5G48240	834877	ensembl_gene_id	A. thaliana	834877	A. thaliana	AT5G48240	Rrp15p protein	GO:0043412 macromolecule modification;GO:0043170 macromolecule metabolic process;GO:0071704 organic substance metabolic process		0
0		AT5G50320	835098	ensembl_gene_id	A. thaliana	835098	A. thaliana	ELO3	radical SAM domain-containing protein / GCN5-related N-acetyltransferase (GNAT) family protein	GO:2000025 regulation of leaf formation;GO:0002098 tRNA wobble uridine modification;GO:0090708 specification of plant organ axis polarity		0
0.2		AT5G52090	835285	ensembl_gene_id	A. thaliana	835285	A. thaliana	AT5G52090	P-loop containing nucleoside triphosphate hydrolases superfamily protein			0
1		AT5G54160	835504	ensembl_gene_id	A. thaliana	835504	A. thaliana	OMT1	O-methyltransferase 1	GO:0042428 serotonin metabolic process;GO:0030187 melatonin biosynthetic process;GO:1901160 primary amino compound metabolic process		1
0.01		AT5G54400	835528	ensembl_gene_id	A. thaliana	835528	A. thaliana	AT5G54400	S-adenosyl-L-methionine-dependent methyltransferases superfamily protein	GO:0009888 tissue development;GO:0031326 regulation of cellular biosynthetic process;GO:0009889 regulation of biosynthetic process		0
1		AT5G54770	835567	ensembl_gene_id	A. thaliana	835567	A. thaliana	THI1	thiazole biosynthetic enzyme, chloroplast (ARA6) (THI1) (THI4)	GO:0018131 oxazole or thiazole biosynthetic process;GO:0046484 oxazole or thiazole metabolic process;GO:0009228 thiamine biosynthetic process		0
1		AT5G54940	835585	ensembl_gene_id	A. thaliana	835585	A. thaliana	AT5G54940	Translation initiation factor SUI1 family protein	GO:0071456 cellular response to hypoxia;GO:0036294 cellular response to decreased oxygen levels;GO:0071453 cellular response to oxygen levels		0
0.02		AT5G58160	835928	ensembl_gene_id	A. thaliana	835928	A. thaliana	AT5G58160	actin binding protein	GO:0006790 sulfur compound metabolic process;GO:0008610 lipid biosynthetic process;GO:0009414 response to water deprivation		0
0.56		AT5G59310	836050	ensembl_gene_id	A. thaliana	836050	A. thaliana	LTP4	lipid transfer protein 4	GO:0006869 lipid transport;GO:0010876 lipid localization;GO:0009651 response to salt stress		0
0.7		AT5G59340	836053	ensembl_gene_id	A. thaliana	836053	A. thaliana	WOX2	WUSCHEL related homeobox 2	GO:0010654 apical cell fate commitment;GO:0090451 cotyledon boundary formation;GO:0009942 longitudinal axis specification		0
0.03		AT5G64540	836575	ensembl_gene_id	A. thaliana	836575	A. thaliana	AT5G64540	mucin-like protein	GO:0008150 biological_process		0
0		AT5G65770	836706	ensembl_gene_id	A. thaliana	836706	A. thaliana	LINC4	branched-chain amino acid aminotransferase 5 / branched-chain amino acid transaminase 5 (BCAT5);little nuclei4	GO:0097298 regulation of nucleus size;GO:0006997 nucleus organization;GO:0032535 regulation of cellular component size		0
1		AT5G66570	836789	ensembl_gene_id	A. thaliana	836789	A. thaliana	PSBO1	PS II oxygen-evolving complex 1	GO:0035304 regulation of protein dephosphorylation;GO:0035303 regulation of dephosphorylation;GO:0042549 photosystem II stabilization		0
1		AT5G67020	836837	ensembl_gene_id	A. thaliana	836837	A. thaliana	AT5G67020	uncharacterized protein	GO:0009611 response to wounding;GO:0098542 defense response to other organism;GO:0006952 defense response		0
FRAME_SHIFT		AT1G08960	837416	ensembl_gene_id	A. thaliana	837416	A. thaliana	CAX11	cation exchanger 11	GO:0006814 sodium ion transport;GO:0071805 potassium ion transmembrane transport;GO:0006813 potassium ion transport		0
FRAME_SHIFT		AT1G20060	838594	ensembl_gene_id	A. thaliana	838594	A. thaliana	AT1G20060	ATP binding microtubule motor family protein	GO:0007018 microtubule-based movement;GO:0007017 microtubule-based process;GO:0009987 cellular process		0
FRAME_SHIFT		AT1G64235	2745849	ensembl_gene_id	A. thaliana	2745849	A. thaliana	AT1G64235	Bifunctional inhibitor/lipid-transfer protein/seed storage 2S albumin superfamily protein	GO:0006869 lipid transport;GO:0010876 lipid localization;GO:0071702 organic substance transport		0
FRAME_SHIFT		AT3G47790	823933	ensembl_gene_id	A. thaliana	823933	A. thaliana	ABCA8	ABC2 homolog 7	GO:0055085 transmembrane transport;GO:0006810 transport;GO:0051234 establishment of localization		0
FRAME_SHIFT		AT4G16150	827305	ensembl_gene_id	A. thaliana	827305	A. thaliana	AT4G16150	calmodulin-binding transcription activator 5	GO:0070417 cellular response to cold;GO:0009409 response to cold;GO:0033554 cellular response to stress		0
FRAME_SHIFT		AT4G26890	828796	ensembl_gene_id	A. thaliana	828796	A. thaliana	MAPKKK16	mitogen-activated protein kinase kinase kinase 16	GO:0046777 protein autophosphorylation;GO:0006468 protein phosphorylation;GO:0016310 phosphorylation		0
0	M30.5	AT1G17270	838298	ensembl_gene_id	A. thaliana	838298	A. thaliana	AT1G17270	O-fucosyltransferase family protein	GO:0036066 protein O-linked fucosylation;GO:0036065 fucosylation;GO:0006493 protein O-linked glycosylation		0
0		AT1G24540	839069	ensembl_gene_id	A. thaliana	839069	A. thaliana	CYP86C1	cytochrome P450, family 86, subfamily C, polypeptide 1			0
0.68		AT1G48870	841309	ensembl_gene_id	A. thaliana	841309	A. thaliana	AT1G48870	Transducin/WD40 repeat-like superfamily protein	GO:0010015 root morphogenesis;GO:1905392 plant organ morphogenesis;GO:0048589 developmental growth		0
0.82		AT1G49100	841333	ensembl_gene_id	A. thaliana	841333	A. thaliana	AT1G49100	Leucine-rich repeat protein kinase family protein	GO:0006811 monoatomic ion transport;GO:0071695 anatomical structure maturation;GO:0021700 developmental maturation		0
0		AT1G51560	841581	ensembl_gene_id	A. thaliana	841581	A. thaliana	AT1G51560	Pyridoxamine 5'-phosphate oxidase family protein	GO:0022607 cellular component assembly;GO:0044085 cellular component biogenesis;GO:0016043 cellular component organization		0
0.03		AT1G54540	841896	ensembl_gene_id	A. thaliana	841896	A. thaliana	AT1G54540	Late embryogenesis abundant (LEA) hydroxyproline-rich glycoprotein family	GO:0008150 biological_process		0
1		AT1G60400	842335	ensembl_gene_id	A. thaliana	842335	A. thaliana	AT1G60400	F-box/RNI-like superfamily protein	GO:0008150 biological_process		0
0		AT1G69030	843235	ensembl_gene_id	A. thaliana	843235	A. thaliana	AT1G69030	BSD domain-containing protein	GO:0009832 plant-type cell wall biogenesis;GO:0042546 cell wall biogenesis;GO:1901137 carbohydrate derivative biosynthetic process		0
1		AT1G69480	843280	ensembl_gene_id	A. thaliana	843280	A. thaliana	AT1G69480	EXS (ERD1/XPR1/SYG1) family protein			0
0.05		AT1G76380	843970	ensembl_gene_id	A. thaliana	843970	A. thaliana	AT1G76380	DNA-binding bromodomain-containing protein	GO:1905613 regulation of developmental vegetative growth;GO:2000028 regulation of photoperiodism, flowering;GO:0048638 regulation of developmental growth		0
0.12		AT1G77390	844075	ensembl_gene_id	A. thaliana	844075	A. thaliana	CYCA1;2	CYCLIN A1;2	GO:0007135 meiosis II;GO:0061983 meiosis II cell cycle process;GO:0051445 regulation of meiotic cell cycle		0
0		AT2G21660	816705	ensembl_gene_id	A. thaliana	816705	A. thaliana	GRP7	cold, circadian rhythm, and rna binding 2	GO:0010501 RNA secondary structure unwinding;GO:0006858 extracellular transport;GO:1990428 miRNA transport		0
1		AT2G38870	818471	ensembl_gene_id	A. thaliana	818471	A. thaliana	AT2G38870	Serine protease inhibitor, potato inhibitor I-type family protein	GO:0050832 defense response to fungus;GO:0009611 response to wounding;GO:0009620 response to fungus		0
0.28		AT3G03710	821181	ensembl_gene_id	A. thaliana	821181	A. thaliana	RIF10	polyribonucleotide nucleotidyltransferase	GO:0010323 negative regulation of isopentenyl diphosphate biosynthetic process, methylerythritol 4-phosphate pathway;GO:0071072 negative regulation of phospholipid biosynthetic process;GO:1903726 negative regulation of phospholipid metabolic process		1
0.32		AT3G05370	819701	ensembl_gene_id	A. thaliana	819701	A. thaliana	RLP31	receptor like protein 31	GO:0007165 signal transduction;GO:0023052 signaling;GO:0007154 cell communication		0
0		AT3G11165	7922337	ensembl_gene_id	A. thaliana	7922337	A. thaliana	AT3G11165	uncharacterized protein	GO:0051239 regulation of multicellular organismal process;GO:0050793 regulation of developmental process;GO:0050789 regulation of biological process		0
0.06		AT3G13840	820596	ensembl_gene_id	A. thaliana	820596	A. thaliana	AT3G13840	GRAS family transcription factor	GO:0006355 regulation of DNA-templated transcription;GO:1903506 regulation of nucleic acid-templated transcription;GO:2001141 regulation of RNA biosynthetic process		0
1		AT3G14205	820638	ensembl_gene_id	A. thaliana	820638	A. thaliana	AT3G14205	Phosphoinositide phosphatase family protein	GO:0090693 plant organ senescence;GO:0001666 response to hypoxia;GO:0036293 response to decreased oxygen levels		0
0.03		AT3G17668	5008005	ensembl_gene_id	A. thaliana	5008005	A. thaliana	ENA	DnaJ/Hsp40 cysteine-rich domain superfamily protein	GO:0008150 biological_process		0
1		AT3G27260	822345	ensembl_gene_id	A. thaliana	822345	A. thaliana	GTE8	global transcription factor group E8	GO:0002213 defense response to insect;GO:0010150 leaf senescence;GO:0006351 DNA-templated transcription		0
0.62		AT3G32190	822986	ensembl_gene_id	A. thaliana	822986	A. thaliana	AT3G32190	myosin heavy chain-like protein	GO:0008150 biological_process		0
0		AT3G50920	824256	ensembl_gene_id	A. thaliana	824256	A. thaliana	LPPepsilon1	Phosphatidic acid phosphatase (PAP2) family protein	GO:0006651 diacylglycerol biosynthetic process;GO:0046339 diacylglycerol metabolic process;GO:0046460 neutral lipid biosynthetic process		0
0.01		AT4G20080	827753	ensembl_gene_id	A. thaliana	827753	A. thaliana	AT4G20080	Calcium-dependent lipid-binding (CaLB domain) plant phosphoribosyltransferase family protein			0
1		AT4G21630	828250	ensembl_gene_id	A. thaliana	828250	A. thaliana	AT4G21630	Subtilase family protein			0
0.29		AT4G23190	828418	ensembl_gene_id	A. thaliana	828418	A. thaliana	CRK11	cysteine-rich RLK (RECEPTOR-like protein kinase) 11	GO:0006979 response to oxidative stress;GO:0006468 protein phosphorylation;GO:0016310 phosphorylation	yes	0
0.31		AT4G29050	829026	ensembl_gene_id	A. thaliana	829026	A. thaliana	AT4G29050	Concanavalin A-like lectin protein kinase family protein	GO:0006468 protein phosphorylation;GO:0016310 phosphorylation;GO:0009414 response to water deprivation	yes	0
1		AT4G33180	829455	ensembl_gene_id	A. thaliana	829455	A. thaliana	AT4G33180	alpha/beta-Hydrolases superfamily protein	GO:0008150 biological_process		0
0.54		AT5G01690	830460	ensembl_gene_id	A. thaliana	830460	A. thaliana	CHX27	cation/H+ exchanger 27			0
0		AT5G03880	831679	ensembl_gene_id	A. thaliana	831679	A. thaliana	AT5G03880	Thioredoxin family protein			0
0		AT5G16450	831506	ensembl_gene_id	A. thaliana	831506	A. thaliana	AT5G16450	Ribonuclease E inhibitor RraA/Dimethylmenaquinone methyltransferase	GO:0051252 regulation of RNA metabolic process;GO:0019219 regulation of nucleobase-containing compound metabolic process;GO:0051171 regulation of nitrogen compound metabolic process		0
0.1		AT5G16870	831550	ensembl_gene_id	A. thaliana	831550	A. thaliana	AT5G16870	Peptidyl-tRNA hydrolase II (PTH2) family protein	GO:0046394 carboxylic acid biosynthetic process;GO:0016053 organic acid biosynthetic process;GO:0044283 small molecule biosynthetic process		0
0.16		AT5G19280	832048	ensembl_gene_id	A. thaliana	832048	A. thaliana	KAPP	kinase associated protein phosphatase	GO:0009934 regulation of meristem structural organization;GO:0006470 protein dephosphorylation;GO:0016311 dephosphorylation		0
0		AT5G28450	832932	ensembl_gene_id	A. thaliana	832932	A. thaliana	AT5G28450	Chlorophyll A-B binding family protein	GO:0009765 photosynthesis, light harvesting;GO:0019684 photosynthesis, light reaction;GO:0015979 photosynthesis		0
0		AT5G33280	833300	ensembl_gene_id	A. thaliana	833300	A. thaliana	AT5G33280	Voltage-gated chloride channel family protein	GO:0018130 heterocycle biosynthetic process;GO:0019438 aromatic compound biosynthetic process;GO:1901362 organic cyclic compound biosynthetic process		0
0		AT5G49890	835052	ensembl_gene_id	A. thaliana	835052	A. thaliana	CLC-C	chloride channel C	GO:0065008 regulation of biological quality;GO:0016049 cell growth;GO:0048589 developmental growth		0
0		AT5G65380	836663	ensembl_gene_id	A. thaliana	836663	A. thaliana	AT5G65380	MATE efflux family protein	GO:0046149 pigment catabolic process;GO:0046618 xenobiotic export from cell;GO:1990961 xenobiotic detoxification by transmembrane export across the plasma membrane		0
0		AT5G65390	836664	ensembl_gene_id	A. thaliana	836664	A. thaliana	AGP7	arabinogalactan protein 7	GO:0090558 plant epidermis development;GO:0010015 root morphogenesis;GO:0014070 response to organic cyclic compound		0
FRAME_SHIFT		AT1G59830	842276	ensembl_gene_id	A. thaliana	842276	A. thaliana	PP2A-1	protein phosphatase 2A-2	GO:0006470 protein dephosphorylation;GO:0016311 dephosphorylation;GO:0006796 phosphate-containing compound metabolic process		0
FRAME_SHIFT		AT2G22426	6241222	ensembl_gene_id	A. thaliana	6241222	A. thaliana	AT2G22426	uncharacterized protein	GO:0042742 defense response to bacterium;GO:0009617 response to bacterium;GO:0098542 defense response to other organism		0
FRAME_SHIFT		AT5G48730	834931	ensembl_gene_id	A. thaliana	834931	A. thaliana	AT5G48730	Pentatricopeptide repeat (PPR) superfamily protein	GO:0043412 macromolecule modification;GO:0019538 protein metabolic process;GO:1901564 organonitrogen compound metabolic process		0
0.08	M33	AT1G05710	837078	ensembl_gene_id	A. thaliana	837078	A. thaliana	AT1G05710	basic helix-loop-helix (bHLH) DNA-binding superfamily protein			0
0.37		AT1G06240	837134	ensembl_gene_id	A. thaliana	837134	A. thaliana	AT1G06240	diiron containing four-helix bundle family ferritin protein, putative (Protein of unknown function DUF455)	GO:0016070 RNA metabolic process;GO:0090304 nucleic acid metabolic process;GO:0006139 nucleobase-containing compound metabolic process		0
0.42		AT1G08420	837362	ensembl_gene_id	A. thaliana	837362	A. thaliana	BSL2	BRI1 suppressor 1 (BSU1)-like 2	GO:0009742 brassinosteroid mediated signaling pathway;GO:0043401 steroid hormone mediated signaling pathway;GO:0071383 cellular response to steroid hormone stimulus		0
0.78		AT1G17600	838336	ensembl_gene_id	A. thaliana	838336	A. thaliana	AT1G17600	Disease resistance protein (TIR-NBS-LRR class) family	GO:0045088 regulation of innate immune response;GO:0002682 regulation of immune system process;GO:0050776 regulation of immune response		0
0.04		AT1G20490	838637	ensembl_gene_id	A. thaliana	838637	A. thaliana	AT1G20490	AMP-dependent synthetase and ligase family protein	GO:0009718 anthocyanin-containing compound biosynthetic process;GO:0046283 anthocyanin-containing compound metabolic process;GO:0009962 regulation of flavonoid biosynthetic process		1
0		AT1G29380	839813	ensembl_gene_id	A. thaliana	839813	A. thaliana	AT1G29380	Carbohydrate-binding X8 domain superfamily protein	GO:0008150 biological_process		0
0		AT1G31490	840039	ensembl_gene_id	A. thaliana	840039	A. thaliana	AT1G31490	HXXXD-type acyl-transferase family protein	GO:0009308 amine metabolic process;GO:1901564 organonitrogen compound metabolic process;GO:0006807 nitrogen compound metabolic process		0
0.07		AT1G52160	841647	ensembl_gene_id	A. thaliana	841647	A. thaliana	TRZ3	tRNAse Z3	GO:0034414 tRNA 3'-trailer cleavage, endonucleolytic;GO:1905267 endonucleolytic cleavage involved in tRNA processing;GO:0090502 RNA phosphodiester bond hydrolysis, endonucleolytic		0
0.61		AT1G52750	841708	ensembl_gene_id	A. thaliana	841708	A. thaliana	AT1G52750	alpha/beta-Hydrolases superfamily protein	GO:0010073 meristem maintenance;GO:0048507 meristem development;GO:0014070 response to organic cyclic compound		0
0.06		AT2G35980	818171	ensembl_gene_id	A. thaliana	818171	A. thaliana	YLS9	Late embryogenesis abundant (LEA) hydroxyproline-rich glycoprotein family	GO:0051607 defense response to virus;GO:0140546 defense response to symbiont;GO:0009615 response to virus		0
0.08		AT3G22110	821774	ensembl_gene_id	A. thaliana	821774	A. thaliana	PAC1	20S proteasome alpha subunit C1	GO:0006511 ubiquitin-dependent protein catabolic process;GO:0019941 modification-dependent protein catabolic process;GO:0043632 modification-dependent macromolecule catabolic process		0
0.04		AT3G28410	822470	ensembl_gene_id	A. thaliana	822470	A. thaliana	AT3G28410	F-box/RNI-like superfamily protein	GO:0008150 biological_process		0
1		AT3G42950	823351	ensembl_gene_id	A. thaliana	823351	A. thaliana	AT3G42950	Pectin lyase-like superfamily protein	GO:0009734 auxin-activated signaling pathway;GO:0071365 cellular response to auxin stimulus;GO:0009733 response to auxin		0
0.2		AT3G51360	824299	ensembl_gene_id	A. thaliana	824299	A. thaliana	AT3G51360	Eukaryotic aspartyl protease family protein	GO:0044248 cellular catabolic process;GO:0042742 defense response to bacterium;GO:0009617 response to bacterium		0
0		AT4G01640	828177	ensembl_gene_id	A. thaliana	828177	A. thaliana	AT4G01640	F-box associated ubiquitination effector family protein			0
0		AT4G02330	828064	ensembl_gene_id	A. thaliana	828064	A. thaliana	ATPMEPCRB	Plant invertase/pectin methylesterase inhibitor superfamily	GO:0045490 pectin catabolic process;GO:0009741 response to brassinosteroid;GO:0000272 polysaccharide catabolic process		0
1		AT4G09545	5008131	ensembl_gene_id	A. thaliana	5008131	A. thaliana	CRP4	ECA1 gametogenesis related family protein			0
1		AT4G13263	826955	ensembl_gene_id	A. thaliana	826955	A. thaliana	AT4G13263	ECA1 gametogenesis family protein (DUF784)	GO:0008150 biological_process		0
1		AT4G15990	827283	ensembl_gene_id	A. thaliana	827283	A. thaliana	AT4G15990	uncharacterized protein	GO:0008150 biological_process		0
0.73		AT4G18300	827556	ensembl_gene_id	A. thaliana	827556	A. thaliana	AT4G18300	Trimeric LpxA-like enzyme			0
NA		AT4G33530	829492	ensembl_gene_id	A. thaliana	829492	A. thaliana	KUP5	K+ uptake permease 5	GO:0071805 potassium ion transmembrane transport;GO:0006813 potassium ion transport;GO:0098662 inorganic cation transmembrane transport		0
0.51		AT4G38180	829974	ensembl_gene_id	A. thaliana	829974	A. thaliana	FRS5	FAR1-related sequence 5	GO:0048831 regulation of shoot system development;GO:0018205 peptidyl-lysine modification;GO:0018193 peptidyl-amino acid modification		0
0.01		AT5G04540	830333	ensembl_gene_id	A. thaliana	830333	A. thaliana	MTM2	Myotubularin-like phosphatases II superfamily	GO:0016311 dephosphorylation;GO:0035556 intracellular signal transduction;GO:0006796 phosphate-containing compound metabolic process		0
0.01		AT5G07770	830670	ensembl_gene_id	A. thaliana	830670	A. thaliana	AT5G07770	Actin-binding FH2 protein	GO:0009606 tropism;GO:0015979 photosynthesis;GO:0006091 generation of precursor metabolites and energy		0
0.28		AT5G17930	831661	ensembl_gene_id	A. thaliana	831661	A. thaliana	AT5G17930	MIF4G domain-containing protein / MA3 domain-containing protein			0
1		AT5G25020	832572	ensembl_gene_id	A. thaliana	832572	A. thaliana	AT5G25020	enhanced disease resistance-like protein (DUF1336)	GO:0009408 response to heat;GO:1905392 plant organ morphogenesis;GO:0048364 root development		0
0		AT5G26850	832743	ensembl_gene_id	A. thaliana	832743	A. thaliana	AT5G26850	Uncharacterized protein	GO:0009555 pollen development;GO:0048229 gametophyte development;GO:0007275 multicellular organism development		0
0.55		AT5G37920	833771	ensembl_gene_id	A. thaliana	833771	A. thaliana	AT5G37920	hypothetical protein (DUF577)	GO:0008150 biological_process		0
0.24		AT5G45500	834586	ensembl_gene_id	A. thaliana	834586	A. thaliana	AT5G45500	RNI-like superfamily protein			0
0		AT5G54510	835539	ensembl_gene_id	A. thaliana	835539	A. thaliana	DFL1	Auxin-responsive GH3 family protein	GO:0140964 intracellular auxin homeostasis;GO:0009734 auxin-activated signaling pathway;GO:0071365 cellular response to auxin stimulus		0
FRAME_SHIFT		AT4G10520	826644	ensembl_gene_id	A. thaliana	826644	A. thaliana	AT4G10520	Subtilase family protein			0

## Sheet: Enrichment
GroupID	Category	Term	Description	LogP	Log(q-value)	Genes	Symbols	InTerm_InList
1_Summary	GO Biological Processes	GO:0046148	pigment biosynthetic process	-2.12141	0	821181,835504,836477,837374,838637	RIF10,OMT1,FLS2,ALB1,AT1G20490	5/-
1_Member	GO Biological Processes	GO:0046148	pigment biosynthetic process	-2.12141	0	821181,835504,836477,837374,838637	RIF10,OMT1,FLS2,ALB1,AT1G20490	5/175
