# Supplementary material for: Ultra-high static magnetic field induces a change in the spectrum but not frequency of DNA spontaneous mutations in Arabidopsis thaliana
Source: Front Plant Sci. 2023 Dec 6;14:1305069. doi: 10.3389/fpls.2023.1305069 (PMC10731980; doi:10.3389/fpls.2023.1305069)
Supplement: Supplementary Table 4 — Primers used for conformation. [file Table_4.xlsx]

## Sheet: Sheet1
	#CHROM	POS	F	R
SNV	1	20904316	CTCTGGCTTTCAAATGCGTGCTG	AACAAGCGTTAGTAGTCGCATTA
	1	8516767	TGCCGACAAAGCCAACTCCAGAT	TGTCTTCTTTCCCGAAGTCAACA
	1	28398824	AGGTCACACCATACACCGCCTCG	ATCAGCAGAATTATTCAACCGCT
	1	11643374	TGATTTCCAGTCAACCAGATGCCAC	TTGTTTCCAACCACACAAGTATAGC
	1	27684717	CCACATAGAGGTAGATATTGACATCTTAC	ATCTTCAACAGAGCAAGTCATACCAA
	1	5910966	ATCAACATAACAAGGCTGTGGCG	ATGTCAAGCCGTGTCAAGGAATCT
	1	14119730	TGCAAAACAATGCCCAAATAAGAA	AAAAGAGTTGGATGTAAGTGGGCT
	1	23437230	ACTCGAAAAACTAGCATACGACAAA	GGTGGTCATCAGTTTTCTAAACCC
	1	15999507	ATAATCTCGGATGAACCATCGTCT	AGTGTAGTGTTCCAGCATTCTCGC
	1	21766460	AAATAGAAATACACTTTTTGCTGA	CTAAGGCAGAACTTGTGAACTATG
	2	16270495	ATGGACCAATAGGATCTTAGATTAC	TCCGGTTTACTGTAACGATTGACTA
	2	10377	TCTGCCGACACGGTATACGCACA	TTTCTCATCCCCAATAAAAACAGCG	✕
	2	15110705	ATTGGAAGTTTGGGGCAACATCA	GGGAAGTGTGGTCAAAGCGGGTA
	2	19581258	ATAGACTAATAGAGTGGAGCAGTGT	TAATGAGGCTTTTACACACAGGTCA	✕
	2	2833787	CCCCACTCTGATTCCTCTCTGCG	GTTCTGGTGCTTTTCTTGGGTCC
	2	19115816	GACCAAGTAAAGTCTAAACGATGT	GGTAACGAACAGTTTGGGTAATC
	2	2719305	CACAAAAGGAGTAAGACCTATTCCA	GTGGACTACAAGAAAGAGAGAGGAAG
	2	4063289	AGCTCTAAGCAAGGTGGAGTAACTA	GAAGGCTGTTTTAACATCCATCTG
	2	5430245	TTGAACGAAAAAGAGAGTGTAGAAT	TCACATATTGAATAAGACAAACCG
	2	9311587	TTTTACAAGACGGGTTTGGCAG	ATTGAAAGATGGTGAAAATCGGAG
	2	19107546	TCCTAACTCTTCAAACTCACCAAAA	TTTTCTTGACCTCATCACTCGGATA
	2	2366390	CCAGCTATAGGATTTCTTCCCGTA	TGTTTTCACGAATCTGTTTCCCTT
	2	1513323	TAACTTTCTCTGTCTTCGTCGGC	TAGACCGCAAGTCCTAAGTTCCT
	3	11446824	AAGGTAAGAACGGTCCGAAACAT	ATGTTTCAGACCGTGGACTCATT
	3	2068161	AAGCACAGATTCATGTGGACGAT	AGAAGTTCCTCTGCTTACGATGG
	3	4236384	ATTTGGGTTGCTAACAGACGACTAC	CTGATCTGATTAACCTGTTCCCATT
	3	12003013	TTAGAGTTTCGGGTTTAGGGTTTACA	CATGCCTGCTGATTTTATGGTTCC
	3	13272360	GACATAGCGACATACAACTGTCCAT	GGTGAAGAAAAGATTTATCGAAGTT
	3	16556099	GGTCGGAAAAGGCGTGATTAGATA	AACGGGTTAAAATTGGTTTAGGTT
	3	19065911	AGTTGGGACTCACTACATCTGCCA	ATTCTCAGAGCAAGTCAAAACCGT
	3	10071313	ATAGGAGGGTAGGAAGAGTAGAAG	TAAGTCATGTGTTTGCTATTTACC
	3	9961171	AATAATTCCACTACGCCAACCTTT	CTTTGTTACGGGTTTTTCATAGCA
	4	14169483	TCACACGCCTGGAGACCCACCTA	GGTCATTGTTCCTACCCCGTTGG
	4	16127435	CGGTTCCTTTGTTTACCTGGCTA	TGGGTTATTTGGGTCAAGCCGCA
	4	10065324	CATGCGACATAACTCATTGGGTCAG	GCTTTATCGTTTCACTGGATCACAA
	4	8803369	TAAATCGGGAGGATGATGTTTAGGC	ACTAGTCTAGCTCTCTGGTCGATTA
	4	7215738	CCAAAGCTCTGTGATAACGGATGTG	TGATCCAATCTCAAGGCGTGTAGTT
	4	15238372	TGTTTATATTTGGTCTCAGGGTTGGC	GGTTCAGCAACTAGACATCCAGAGAT
	4	2674220	GATTGACGACCTGAAAGAGGATGG	TAAAGATTGGTTTTGGAGAGGAGC
	4	5506783	ACTCAATGCTGATGATTTATGGTT	GGCTTGACCATGAATCTAACCCTT
	4	6004015	TGTATAGCAACTCTAATCGCAACG	TTGATAGTGGATTAGCATCGGTGG
	4	12625475	GCAGCAGGGTTAGTTTATTGTGTA	ATCACCATTGTTCTTTACCTCCAT
	4	10054474	ATCATGTGTTCTTTGTTTGGTACT	TAAGTCTAAGATTGAGTTTGGCTC
	4	1200304	TGCCTCTAACACTACCTGTCGGTA	TGTGTGTTTGGAACTGTTGTGTGA
	5	11495348	TTCACCACCTGCTCATTATCTGA	GCCTTTGTATTGAACCCATTCTACTTT
	5	13780353	CCCAAGAGTGTCGCAACAGTCAG	AAATCCAACGAACTGCCTATATC
	5	5263	TCGGAAAGAGGAGAGAAAGGATA	TTGTGCCTTTGTTCCCAAGTCAT
	5	13696864	CACATTAGAAAGGCTGAGGGGTA	CGCACTGGTTAGTTTGGAGCATA
	5	25779572	TGTATAGTTATCCTTTGGAGACACATC	GGTTTTTCTCCAAGTTATCAAGGGT
	5	12065172	GTTGGAGTTCTAAGTCTTAGCCAAGA	ATCTGCATTGTCCACGAGTGAGAG
	5	2614453	TTTCCGTAGTTTATAACTCACTCGAC	CTCGTTAGGAGATGATATGGGACC
	5	10655870	CCAACTTATTTGATTTGCCCAGAA	ACTGTGATTCTTTCTGCCATCGGA
	5	12142355	AGAAAGTTCAGGTTTGGGTATGGG	TTCGTGATGTGTTTTGTCCTGAGT
	5	8618968	ACCACAAAGAAACTCGATCACATC	CTTGCCCACCTCGTGGAAAC
	5	1588804	AGGATACGCTCAAGGAAGCCAAA	ACATTTTGACCATTGGGATGATAC
	5	17012161	TCAGTTTCTGGTCATCCTCATACA	ATAACACAACGAAAGGGACCAATC
Indel	1	5205939	ACGCACAAGACACTATGCCTGACC	TGGCTACTCTATCCCACCCTACGG
	1	16436738	TCTTAGCCACGAAAGGCAGCGGGT	TTTCTTGGAGTGTTTCTCGGTCGT
	1	18249107	TACAAGTTTTCCACGGCAGCATAT	AGATTAAGTAGGGATTGTGGGGTT
	1	29897663	CAGCAAAACCTAGCAGGGTGACAT	TGGCACCACCGTCACCGAGCGTAA
	2	12686238	GATTTGGAGCTGCCCCATTTAACA	ATTTCACATCCTATATTCATAAAACTCGT
	2	599005	ATTAACCCATGAGATCACCATTCCCT	ATGCGTGTTTTGCTGCTTCGGT
	2	1501343	CCATTTATCTACTGTTTTTGTGTCGT	ACATCTGTTTGATAATGCTGGTTCTA
	3	4319301	TGTTGGTTCACATTTGGATAACGAGT	GAAAGACTCATTCACCGAAGATCAGC
	3	9925158	CCAAATCAAGGAATTAACTAAGCACT	CTGTGAATATCGGCTGCGGTG
	3	15660024	AAGAGTTGTCACGACGCACGATTG	CTGTTTTTAACTGTAGTGACTTGTCC
	3	16283173	CTTTCATTGTGCCGCCCGTA	CACCTGATACCTCACTAAGCAGCA
	4	13512924	ATTGTTCACTGCGACTTGAAGAG	GAGTCCATACAATAGTGATCGTTAGC
	4	13554848	TATTGAAAAATTATGAGGGTACTACTGA	AACGCCTACTACGGTGGTTATGCTG
	4	15206178	GATATGAATCGTATTAACTTGTTCC	GTGCTTGAGCCTTTCCCAACTGT
	4	190284	CCTTGACCCTTCCCCTTTTGCCTAC	GGTTAAAGGATCAAAAGAGTACCGA
	4	9667453	GTCTCTCAAGGCTAAGAAGCAACT	ATCAATAATGGCGTCTCGCTACAA
	4	17764410	CAAAACATAACATAGTAATTGACC	ATGAAATAACGGTGTGACCCCAAC
	4	15842501	CAACAGCCTGGCAAGTGGCAAGCA	CGGAGTATGTTGGGGTGACGAAGA
	4	7764530	GTATTGAAATTTGTTATGCCACCA	ATAAATGAGAAACCCAAAAACGAT
	5	392608	TCTGCTAATACCAGGACTAGCCATAG	GTATTTCCTCTTTTGGCTAAGATGGA
	5	392611
	5	26157082	CGGTTTGAAGCCCGAGCACTTGGAG	ACTGAGAGCAACGAGTAGTGGTAGG	✕
	5	26270204	TAGGACTAAGGAATTATTTGGTCG	TCATCGCTTTATTCGCAGTGGG

## Sheet: Sheet2
393608	392608
393611	392611
26158082	26157082
26271204	26270204
5206939	5205939
16437738	16436738
18250107	18249107
29898663	29897663
12687238	12686238
600005	599005
1502343	1501343
4320301	4319301
9926158	9925158
15661024	15660024
16284173	16283173
13513924	13512924
13555848	13554848
15207178	15206178
191284	190284
9668453	9667453
17765410	17764410
15843501	15842501
7765530	7764530
